# Supplementary material for: Rainfall-driven sex-ratio genes in African buffalo suggested by correlations between Y-chromosomal haplotype frequencies and foetal sex ratio
Source: BMC Evol Biol. 2010 Apr 23;10:106. doi: 10.1186/1471-2148-10-106 (PMC2875233; doi:10.1186/1471-2148-10-106)
Supplement: Additional file 1 — Raw data. Additional file 1 (Microsoft Office Excel®) contains raw data from the animals culled between 1978 and 1998, data on Y-chromosomal genetic diversity from the animals culled in 1998 and SAWS rainfall data. [file 1471-2148-10-106-S1.XLS]

## Sheet: Data 1978-1997
Sampling day	Sampling month	Sampling year	Sampling date (1=1/1/1977)	Sex (m=1, f=0)	Age	Locality (North, above Olifantsriver)	Pregnancy (yes=1, no=0)	Foetus sex (m=1, f=0, U=unknown)	Foetal mass (g)	Foetal age (days)	Conception date (1=1/1/1977)	Conception day	Conception month	Conception year
11	6	1984	2719	0	>= 2 years	North	0
11	6	1984	2719	0	>= 2 years	North	1	0	42	78	2641	85	3	1984
11	6	1984	2719	0	>= 2 years	North	1	1	310	107	2612	56	2	1984
11	6	1984	2719	0	>= 2 years	North	0
11	6	1984	2719	0	>= 2 years	North	1	1	112	90	2629	73	3	1984
11	6	1984	2719	0	>= 2 years	North	0
11	6	1984	2719	0	< 2 years	North	0
11	6	1984	2719	0	< 2 years	North	0
11	6	1984	2719	0	>= 2 years	North	1	0	56	81	2638	82	3	1984
11	6	1984	2719	0	>= 2 years	North	0
11	6	1984	2719	1	>= 2 years	North
11	6	1984	2719	1	>= 2 years	North
11	6	1984	2719	0	>= 2 years	North	1	0	556	119	2600	44	2	1984
11	6	1984	2719	1	>= 2 years	North
11	6	1984	2719	0	< 2 years	North	0
11	6	1984	2719	0	< 2 years	North	0
11	6	1984	2719	1	>= 2 years	North
11	6	1984	2719	0	< 2 years	North	0
11	6	1984	2719	1	>= 2 years	North
11	6	1984	2719	0	>= 2 years	North	0
11	6	1984	2719	1	>= 2 years	North
11	6	1984	2719	0	>= 2 years	North	1	1	367	110	2609	53	2	1984
11	6	1984	2719	0	>= 2 years	North	1	1	24	73	2646	90	3	1984
11	6	1984	2719	0	>= 2 years	North	0
11	6	1984	2719	0	>= 2 years	North	0
11	6	1984	2719	1	>= 2 years	North
11	6	1984	2719	1	>= 2 years	North
11	6	1984	2719	0	>= 2 years	North	0
11	6	1984	2719	0	>= 2 years	North	1	0	800	128	2591	35	2	1984
11	6	1984	2719	0	>= 2 years	North	1	1	32	76	2643	87	3	1984
11	6	1984	2719	1	>= 2 years	North
11	6	1984	2719	0	>= 2 years	North	1	1	296	106	2613	57	2	1984
11	6	1984	2719	1	>= 2 years	North
11	6	1984	2719	0	>= 2 years	North	1	1	17	71	2648	92	4	1984
11	6	1984	2719	0	>= 2 years	North	1	0	26	74	2645	89	3	1984
11	6	1984	2719	1	>= 2 years	North
11	6	1984	2719	1	>= 2 years	North
11	6	1984	2719	1	>= 2 years	North
11	6	1984	2719	1	>= 2 years	North
11	6	1984	2719	0	>= 2 years	North	1	0	72	84	2635	79	3	1984
11	6	1984	2719	1	>= 2 years	North
11	6	1984	2719	0	>= 2 years	North	1	0	30	75	2644	88	3	1984
11	6	1984	2719	1	< 2 years	North
11	6	1984	2719	0	>= 2 years	North	1	0	26	74	2645	89	3	1984
11	6	1984	2719	0	>= 2 years	North	1	0	63	83	2636	80	3	1984
11	6	1984	2719	0	>= 2 years	North	1	1	186	97	2622	66	3	1984
11	6	1984	2719	0	< 2 years	North	0
11	6	1984	2719	0	>= 2 years	North	0
13	6	1984	2721	1	>= 2 years	North
13	6	1984	2721	1	>= 2 years	North
13	6	1984	2721	1	>= 2 years	North
13	6	1984	2721	0	>= 2 years	North	1	0	37	77	2644	88	3	1984
13	6	1984	2721	0	>= 2 years	North	1	1	509	117	2604	48	2	1984
13	6	1984	2721	1	< 2 years	North
13	6	1984	2721	0	>= 2 years	North	1	1	123	91	2630	74	3	1984
13	6	1984	2721	1	< 2 years	North
13	6	1984	2721	0	>= 2 years	North	0
13	6	1984	2721	1	>= 2 years	North
13	6	1984	2721	1	>= 2 years	North
13	6	1984	2721	1	< 2 years	North
13	6	1984	2721	0	< 2 years	North	0
13	6	1984	2721	0	< 2 years	North	0
13	6	1984	2721	0	>= 2 years	North	0
13	6	1984	2721	1	>= 2 years	North
13	6	1984	2721	0	>= 2 years	North	0
13	6	1984	2721	0	>= 2 years	North	1	0	285	105	2616	60	2	1984
13	6	1984	2721	0	>= 2 years	North	0
13	6	1984	2721	0	>= 2 years	North	0
13	6	1984	2721	1	>= 2 years	North
13	6	1984	2721	1	>= 2 years	North
13	6	1984	2721	1	>= 2 years	North
13	6	1984	2721	1	>= 2 years	North
13	6	1984	2721	0	>= 2 years	North	0
13	6	1984	2721	1	>= 2 years	North
13	6	1984	2721	1	< 2 years	North
13	6	1984	2721	0	>= 2 years	North	0
13	6	1984	2721	0	>= 2 years	North	1	0	38	77	2644	88	3	1984
13	6	1984	2721	0	>= 2 years	North	0
13	6	1984	2721	0	>= 2 years	North	1	0	63	83	2638	82	3	1984
13	6	1984	2721	0	>= 2 years	North	0
13	6	1984	2721	0	>= 2 years	North	1	0	84	86	2635	79	3	1984
13	6	1984	2721	1	>= 2 years	North
13	6	1984	2721	1	>= 2 years	North
13	6	1984	2721	0	>= 2 years	North	1	0	73	84	2637	81	3	1984
13	6	1984	2721	1	>= 2 years	North
13	6	1984	2721	0	>= 2 years	North	0
13	6	1984	2721	1	< 2 years	North
13	6	1984	2721	1	>= 2 years	North
13	6	1984	2721	0	>= 2 years	North	0
13	6	1984	2721	1	>= 2 years	North
13	6	1984	2721	1	< 2 years	North
13	6	1984	2721	1	< 2 years	North
13	6	1984	2721	0	>= 2 years	North	0
13	6	1984	2721	0	< 2 years	North	0
13	6	1984	2721	1	>= 2 years	North
14	6	1984	2722	0	>= 2 years	North	1	0	596	121	2601	45	2	1984
14	6	1984	2722	1	>= 2 years	North
14	6	1984	2722	0	>= 2 years	North	1	0	472	115	2607	51	2	1984
14	6	1984	2722	0	>= 2 years	North	0
14	6	1984	2722	1	>= 2 years	North
14	6	1984	2722	0	>= 2 years	North	1	1	14	69	2653	97	4	1984
14	6	1984	2722	1	>= 2 years	North
14	6	1984	2722	0	>= 2 years	North	0
14	6	1984	2722	0	>= 2 years	North	1	1	191	98	2624	68	3	1984
14	6	1984	2722	0	>= 2 years	North	0
14	6	1984	2722	0	>= 2 years	North	0
14	6	1984	2722	0	>= 2 years	North	0
14	6	1984	2722	0	>= 2 years	North	0
14	6	1984	2722	1	< 2 years	North
14	6	1984	2722	1	< 2 years	North
14	6	1984	2722	1	>= 2 years	North
14	6	1984	2722	0	>= 2 years	North	1	0	112	90	2632	76	3	1984
14	6	1984	2722	0	>= 2 years	North	1	1	331	108	2614	58	2	1984
14	6	1984	2722	0	>= 2 years	North	0
14	6	1984	2722	0	>= 2 years	North	0
14	6	1984	2722	0	< 2 years	North	0
14	6	1984	2722	1	>= 2 years	North
14	6	1984	2722	1	>= 2 years	North
14	6	1984	2722	0	>= 2 years	North	1	0	750	126	2596	40	2	1984
14	6	1984	2722	0	>= 2 years	North	0
14	6	1984	2722	1	>= 2 years	North
14	6	1984	2722	1	>= 2 years	North
14	6	1984	2722	0	>= 2 years	North	1
14	6	1984	2722	0	>= 2 years	North	1	1	240	102	2620	64	3	1984
14	6	1984	2722	0	>= 2 years	North	0
14	6	1984	2722	1	>= 2 years	North
14	6	1984	2722	0	>= 2 years	North	0
14	6	1984	2722	1	< 2 years	North
14	6	1984	2722	0	>= 2 years	North	0
14	6	1984	2722	0	>= 2 years	North	1	1	198	98	2624	68	3	1984
14	6	1984	2722	1	< 2 years	North
14	6	1984	2722	1	>= 2 years	North
14	6	1984	2722	1	< 2 years	North
14	6	1984	2722	0	>= 2 years	North	0
14	6	1984	2722	0	>= 2 years	North	1	0	294	105	2617	61	3	1984
15	6	1984	2723	1	>= 2 years	North
15	6	1984	2723	1	>= 2 years	North
15	6	1984	2723	1	< 2 years	North
15	6	1984	2723	1	< 2 years	North
15	6	1984	2723	0	>= 2 years	North	0
15	6	1984	2723	0	>= 2 years	North	0
15	6	1984	2723	0	>= 2 years	North	1	1	139	93	2630	74	3	1984
15	6	1984	2723	0	< 2 years	North	0
15	6	1984	2723	0	>= 2 years	North	1	0	89	87	2636	80	3	1984
15	6	1984	2723	1	>= 2 years	North
15	6	1984	2723	1	< 2 years	North
15	6	1984	2723	1	< 2 years	North
15	6	1984	2723	1	>= 2 years	North
15	6	1984	2723	0	< 2 years	North
15	6	1984	2723	0	>= 2 years	North	1	0	181	97	2626	70	3	1984
15	6	1984	2723	1	>= 2 years	North
15	6	1984	2723	0	>= 2 years	North	0
15	6	1984	2723	1	>= 2 years	North
15	6	1984	2723	0	>= 2 years	North	1	1	290	105	2618	62	3	1984
15	6	1984	2723	0	>= 2 years	North	1	1	15	70	2653	97	4	1984
15	6	1984	2723	1	>= 2 years	North
15	6	1984	2723	0	< 2 years	North	0
15	6	1984	2723	1	>= 2 years	North
15	6	1984	2723	1	>= 2 years	North
15	6	1984	2723	1	< 2 years	North
15	6	1984	2723	0	< 2 years	North	0
15	6	1984	2723	0	>= 2 years	North	1	1	18	71	2652	96	4	1984
15	6	1984	2723	0	< 2 years	North	0
15	6	1984	2723	0	< 2 years	North	0
15	6	1984	2723	0	>= 2 years	North	0
15	6	1984	2723	0	>= 2 years	North	1	0	76	85	2638	82	3	1984
15	6	1984	2723	0	>= 2 years	North	0
15	6	1984	2723	0	< 2 years	North	0
15	6	1984	2723	1	>= 2 years	North
15	6	1984	2723	0	>= 2 years	North	0
15	6	1984	2723	1	>= 2 years	North
15	6	1984	2723	0	< 2 years	North	0
15	6	1984	2723	0	< 2 years	North	0
15	6	1984	2723	0	>= 2 years	North	0
27	6	1984	2735	0	>= 2 years	North	0
27	6	1984	2735	1	>= 2 years	North
27	6	1984	2735	1	>= 2 years	North
27	6	1984	2735	1	>= 2 years	North
27	6	1984	2735	1	>= 2 years	North
27	6	1984	2735	0	< 2 years	North	0
27	6	1984	2735	0	>= 2 years	North	0
27	6	1984	2735	0	< 2 years	North	0
27	6	1984	2735	0	>= 2 years	North	0
27	6	1984	2735	0	< 2 years	North	0
27	6	1984	2735	1	>= 2 years	North
27	6	1984	2735	0	>= 2 years	North	1	1	1040	135	2600	44	2	1984
27	6	1984	2735	1	< 2 years	North
27	6	1984	2735	1	>= 2 years	North
27	6	1984	2735	0	>= 2 years	North	0
27	6	1984	2735	0	>= 2 years	North	1	1	1447	145	2590	34	2	1984
27	6	1984	2735	1	< 2 years	North
27	6	1984	2735	0	>= 2 years	North	1	0	116	90	2645	89	3	1984
27	6	1984	2735	0	>= 2 years	North	0
27	6	1984	2735	0	< 2 years	North	0
27	6	1984	2735	1	>= 2 years	North
27	6	1984	2735	1	< 2 years	North
27	6	1984	2735	0	>= 2 years	North	0
27	6	1984	2735	0	>= 2 years	North	0
27	6	1984	2735	1	>= 2 years	North
27	6	1984	2735	1	>= 2 years	North
27	6	1984	2735	0	>= 2 years	North	0
27	6	1984	2735	0	>= 2 years	North	0
27	6	1984	2735	0	>= 2 years	North	0
27	6	1984	2735	0	>= 2 years	North	1	0	926	132	2603	47	2	1984
27	6	1984	2735	1	>= 2 years	North
27	6	1984	2735	1	< 2 years	North
27	6	1984	2735	1	>= 2 years	North
27	6	1984	2735	0	>= 2 years	North	0
27	6	1984	2735	1	< 2 years	North
27	6	1984	2735	0	>= 2 years	North	1	1	368	110	2625	69	3	1984
27	6	1984	2735	1	< 2 years	North
27	6	1984	2735	1	>= 2 years	North
27	6	1984	2735	1	< 2 years	North
27	6	1984	2735	1	>= 2 years	North
27	6	1984	2735	0	>= 2 years	North	1	1	228	101	2634	78	3	1984
1	11	1984	2862	0	>= 2 years	North	0
1	11	1984	2862	1	>= 2 years	North
1	11	1984	2862	0	>= 2 years	North	0
1	11	1984	2862	0	< 2 years	North	0
1	11	1984	2862	0	< 2 years	North	0
1	11	1984	2862	1	>= 2 years	North
1	11	1984	2862	0	>= 2 years	North	0
1	11	1984	2862	0	>= 2 years	North	1	0	580	120	2742	186	7	1984
1	11	1984	2862	0	>= 2 years	North	0
1	11	1984	2862	0	>= 2 years	North	1	1	8500	223	2639	83	3	1984
1	11	1984	2862	1	< 2 years	North
1	11	1984	2862	1	>= 2 years	North
1	11	1984	2862	1	>= 2 years	North
1	11	1984	2862	1	>= 2 years	North
1	11	1984	2862	1	>= 2 years	North
1	11	1984	2862	1	>= 2 years	North
1	11	1984	2862	1	>= 2 years	North
1	11	1984	2862	1	>= 2 years	North
1	11	1984	2862	0	>= 2 years	North	0
1	11	1984	2862	0	< 2 years	North	0
1	11	1984	2862	1	>= 2 years	North
1	11	1984	2862	1	< 2 years	North
1	11	1984	2862	1	>= 2 years	North
1	11	1984	2862	0	>= 2 years	North	0
1	11	1984	2862	0	>= 2 years	North	0
1	11	1984	2862	1	>= 2 years	North
1	11	1984	2862	0	>= 2 years	North	0
1	11	1984	2862	0	>= 2 years	North	0
1	11	1984	2862	0	>= 2 years	North	0
1	11	1984	2862	1	>= 2 years	North
1	11	1984	2862	0	>= 2 years	North	0
1	11	1984	2862	1	>= 2 years	North
1	11	1984	2862	1	>= 2 years	North
1	11	1984	2862	1	< 2 years	North
1	11	1984	2862	0	>= 2 years	North	1	0	920	132	2730	174	6	1984
1	11	1984	2862	0	>= 2 years	North	1	0	265	104	2758	202	7	1984
1	11	1984	2862	1	>= 2 years	North
1	11	1984	2862	0	>= 2 years	North	0
10	7	1985	3113	0	>= 2 years	North	1	1	970	133	2980	58	2	1985
10	7	1985	3113	0	>= 2 years	North	0
10	7	1985	3113	1	>= 2 years	North
10	7	1985	3113	1	>= 2 years	North
10	7	1985	3113	0	>= 2 years	North	0
10	7	1985	3113	0	>= 2 years	North	0
10	7	1985	3113	0	>= 2 years	North	1	1	1440	145	2968	46	2	1985
10	7	1985	3113	1	>= 2 years	North
10	7	1985	3113	1	>= 2 years	North
10	7	1985	3113	1	>= 2 years	North
10	7	1985	3113	1	>= 2 years	North
10	7	1985	3113	1	< 2 years	North
10	7	1985	3113	0	>= 2 years	North	1	0	5500	200	2913	357	12	1984
10	7	1985	3113	0	>= 2 years	North	0
10	7	1985	3113	1	>= 2 years	North
10	7	1985	3113	0	>= 2 years	North	0
10	7	1985	3113	0	< 2 years	North	0
10	7	1985	3113	0	>= 2 years	North	1	1	80	85	3028	106	4	1985
10	7	1985	3113	0	>= 2 years	North	0
10	7	1985	3113	1	>= 2 years	North
10	7	1985	3113	0	>= 2 years	North	0
10	7	1985	3113	1	>= 2 years	North
10	7	1985	3113	0	>= 2 years	North	1	0	8050	220	2893	337	12	1984
10	7	1985	3113	0	< 2 years	North	0
10	7	1985	3113	0	< 2 years	North	0
10	7	1985	3113	0	>= 2 years	North	1	0	13450	252	2861	305	10	1984
10	7	1985	3113	0	< 2 years	North	0
10	7	1985	3113	1	< 2 years	North
10	7	1985	3113	0	< 2 years	North	0
10	7	1985	3113	1	< 2 years	North
10	7	1985	3113	0	< 2 years	North	0
10	7	1985	3113	0	>= 2 years	North	0
10	7	1985	3113	0	>= 2 years	North	1	1	17	71	3042	120	4	1985
10	7	1985	3113	1	>= 2 years	North
10	7	1985	3113	1	>= 2 years	North
10	7	1985	3113	1	>= 2 years	North
10	7	1985	3113	0	>= 2 years	North	1	1	36	77	3036	114	4	1985
10	7	1985	3113	0	>= 2 years	North	1	1	20800	284	2829	273	9	1984
10	7	1985	3113	1	>= 2 years	North
10	7	1985	3113	1	>= 2 years	North
10	7	1985	3113	1	>= 2 years	North
10	7	1985	3113	1	>= 2 years	North
10	7	1985	3113	0	>= 2 years	North	1	0	22	73	3040	118	4	1985
10	7	1985	3113	0	>= 2 years	North	0
10	7	1985	3113	0	< 2 years	North	0
10	7	1985	3113	0	>= 2 years	North	1	1	1300	142	2971	49	2	1985
10	7	1985	3113	1	>= 2 years	North
10	7	1985	3113	0	>= 2 years	North	0
10	7	1985	3113	0	>= 2 years	North	0
10	7	1985	3113	1	< 2 years	North
10	7	1985	3113	0	< 2 years	North	0
13	5	1986	3420	0	>= 2 years	North	1	1	40500	343	3077	155	6	1985
13	5	1986	3420	0	< 2 years	North	0
13	5	1986	3420	1	< 2 years	North
13	5	1986	3420	0	< 2 years	North	0
13	5	1986	3420	0	>= 2 years	North	1	1	33400	324	3096	174	6	1985
13	5	1986	3420	0	< 2 years	North	0
13	5	1986	3420	0	>= 2 years	North	0
13	5	1986	3420	0	>= 2 years	North	1	U	2	59	3361	74	3	1986
13	5	1986	3420	0	>= 2 years	North	0
13	5	1986	3420	0	>= 2 years	North	1	0	42600	348	3072	150	5	1985
13	5	1986	3420	1	>= 2 years	North
13	5	1986	3420	0	>= 2 years	North	0
13	5	1986	3420	0	< 2 years	North	0
13	5	1986	3420	1	< 2 years	North
13	5	1986	3420	0	>= 2 years	North	0
13	5	1986	3420	0	>= 2 years	North	0
13	5	1986	3420	1	< 2 years	North
13	5	1986	3420	1	>= 2 years	North
13	5	1986	3420	1	>= 2 years	North
13	5	1986	3420	0	< 2 years	North	0
13	5	1986	3420	1	< 2 years	North
13	5	1986	3420	0	>= 2 years	North	0
13	5	1986	3420	0	>= 2 years	North	1	1	67	83	3337	50	2	1986
13	5	1986	3420	1	>= 2 years	North
13	5	1986	3420	0	>= 2 years	North	1	1	44100	351	3069	147	5	1985
13	5	1986	3420	0	>= 2 years	North	0
13	5	1986	3420	1	>= 2 years	North
13	5	1986	3420	0	>= 2 years	North	1	1	5	63	3357	70	3	1986
15	5	1986	3422	1	>= 2 years	North
15	5	1986	3422	0	< 2 years	North	0
15	5	1986	3422	1	< 2 years	North
15	5	1986	3422	1	< 2 years	North
15	5	1986	3422	1	>= 2 years	North
15	5	1986	3422	0	>= 2 years	North	1	U	3	61	3361	74	3	1986
15	5	1986	3422	1	>= 2 years	North
15	5	1986	3422	1	< 2 years	North
15	5	1986	3422	1	< 2 years	North
15	5	1986	3422	0	< 2 years	North	0
15	5	1986	3422	0	>= 2 years	North	0
15	5	1986	3422	0	>= 2 years	North	1	1	16	70	3352	65	3	1986
15	5	1986	3422	0	< 2 years	North	0
15	5	1986	3422	0	>= 2 years	North	1	U	1	57	3365	78	3	1986
15	5	1986	3422	1	< 2 years	North
15	5	1986	3422	0	>= 2 years	North	0
15	5	1986	3422	0	>= 2 years	North	1	1	1250	141	3281	359	12	1985
15	5	1986	3422	0	>= 2 years	North	0
15	5	1986	3422	0	< 2 years	North	0
15	5	1986	3422	1	>= 2 years	North
15	5	1986	3422	0	>= 2 years	North	0
15	5	1986	3422	1	>= 2 years	North
15	5	1986	3422	0	>= 2 years	North	1	1	177	97	3325	38	2	1986
15	5	1986	3422	0	< 2 years	North	0
15	5	1986	3422	0	>= 2 years	North	0
15	5	1986	3422	1	>= 2 years	North
15	5	1986	3422	0	>= 2 years	North	1	1	1800	153	3269	347	12	1985
15	5	1986	3422	0	>= 2 years	North	0
15	5	1986	3422	0	>= 2 years	North	1	1	1000	134	3288	1	1	1986
15	5	1986	3422	0	>= 2 years	North	0
15	5	1986	3422	0	>= 2 years	North	1	U	1	57	3365	78	3	1986
15	5	1986	3422	0	< 2 years	North	0
12	6	1986	3450	1	>= 2 years	North
16	6	1986	3454	1	>= 2 years	North
16	6	1986	3454	1	>= 2 years	North
16	6	1986	3454	0	>= 2 years	North	1	0	153	94	3360	73	3	1986
16	6	1986	3454	1	>= 2 years	North
16	6	1986	3454	0	>= 2 years	North	0
16	6	1986	3454	0	>= 2 years	North	0
16	6	1986	3454	1	< 2 years	North
16	6	1986	3454	0	>= 2 years	North	0
16	6	1986	3454	1	>= 2 years	North
16	6	1986	3454	0	>= 2 years	North	1	0	69	84	3370	83	3	1986
16	6	1986	3454	1	< 2 years	North
16	6	1986	3454	0	< 2 years	North	0
16	6	1986	3454	1	< 2 years	North
16	6	1986	3454	0	< 2 years	North	0
16	6	1986	3454	0	>= 2 years	North	1	0	32	76	3378	91	4	1986
16	6	1986	3454	0	< 2 years	North	0
16	6	1986	3454	0	>= 2 years	North	0
16	6	1986	3454	1	< 2 years	North
16	6	1986	3454	0	>= 2 years	North	1	1	61	82	3372	85	3	1986
16	6	1986	3454	1	< 2 years	North
16	6	1986	3454	1	< 2 years	North
16	6	1986	3454	1	< 2 years	North
16	6	1986	3454	0	>= 2 years	North	0
16	6	1986	3454	0	< 2 years	North	0
16	6	1986	3454	0	>= 2 years	North	0	1	440	114	3340	53	2	1986
16	6	1986	3454	0	>= 2 years	North	0
16	6	1986	3454	1	< 2 years	North
16	6	1986	3454	1	>= 2 years	North
16	6	1986	3454	1	< 2 years	North
17	6	1986	3455	0	>= 2 years	North	1	1	14	69	3386	99	4	1986
17	6	1986	3455	0	>= 2 years	North	0
17	6	1986	3455	1	< 2 years	North
17	6	1986	3455	1	>= 2 years	North
17	6	1986	3455	1	< 2 years	North
17	6	1986	3455	1	>= 2 years	North
17	6	1986	3455	0	>= 2 years	North	1	1	8	66	3389	102	4	1986
17	6	1986	3455	1	>= 2 years	North
17	6	1986	3455	1	< 2 years	North
17	6	1986	3455	1	< 2 years	North
17	6	1986	3455	0	< 2 years	North	0
17	6	1986	3455	0	< 2 years	North	0
17	6	1986	3455	0	< 2 years	North	0
17	6	1986	3455	0	>= 2 years	North	1	U	3	61	3394	107	4	1986
17	6	1986	3455	0	>= 2 years	North	1	1	3750	182	3273	351	12	1985
17	6	1986	3455	0	>= 2 years	North	0
17	6	1986	3455	0	< 2 years	North	0
17	6	1986	3455	0	>= 2 years	North	1	0	466	115	3340	53	2	1986
17	6	1986	3455	1	>= 2 years	North
17	6	1986	3455	1	< 2 years	North
17	6	1986	3455	0	>= 2 years	North	0
17	6	1986	3455	0	< 2 years	North	0
17	6	1986	3455	0	>= 2 years	North	1	0	82	86	3369	82	3	1986
17	6	1986	3455	1	>= 2 years	North
17	6	1986	3455	1	>= 2 years	North
17	6	1986	3455	1	< 2 years	North
17	6	1986	3455	0	>= 2 years	North	1	1	1250	141	3314	27	1	1986
17	6	1986	3455	1	< 2 years	North
17	6	1986	3455	0	>= 2 years	North	0
17	6	1986	3455	0	>= 2 years	North	0
17	6	1986	3455	1	< 2 years	North
17	6	1986	3455	0	>= 2 years	North	0
18	6	1986	3456	1	>= 2 years	North
18	6	1986	3456	0	>= 2 years	North	1	1	29	75	3381	94	4	1986
18	6	1986	3456	0	>= 2 years	North	0
18	6	1986	3456	1	< 2 years	North
18	6	1986	3456	0	>= 2 years	North	1	0	7000	212	3244	322	11	1985
18	6	1986	3456	1	< 2 years	North
18	6	1986	3456	1	< 2 years	North
18	6	1986	3456	1	>= 2 years	North
18	6	1986	3456	1	< 2 years	North
18	6	1986	3456	0	>= 2 years	North	1	0	303	106	3350	63	3	1986
18	6	1986	3456	0	>= 2 years	North	1	1	2200	160	3296	9	1	1986
18	6	1986	3456	1	>= 2 years	North
18	6	1986	3456	0	>= 2 years	North	0
18	6	1986	3456	0	>= 2 years	North	1	1	91	87	3369	82	3	1986
18	6	1986	3456	0	>= 2 years	North	1	1	399	112	3344	57	2	1986
18	6	1986	3456	1	< 2 years	North
18	6	1986	3456	0	>= 2 years	North	1	1	43	79	3377	90	3	1986
18	6	1986	3456	0	>= 2 years	North	1	1	900	131	3325	38	2	1986
18	6	1986	3456	0	< 2 years	North	0
18	6	1986	3456	1	>= 2 years	North
18	6	1986	3456	0	>= 2 years	North	0
18	6	1986	3456	1	< 2 years	North
18	6	1986	3456	1	>= 2 years	North
18	6	1986	3456	0	>= 2 years	North	0
18	6	1986	3456	0	>= 2 years	North	1	1	10000	233	3223	301	10	1985
18	6	1986	3456	0	>= 2 years	North	0
18	6	1986	3456	0	>= 2 years	North	1	1	580	120	3336	49	2	1986
18	6	1986	3456	0	< 2 years	North	0
18	6	1986	3456	0	>= 2 years	North	0
18	6	1986	3456	0	< 2 years	North	0
18	6	1986	3456	0	< 2 years	North	0
19	6	1986	3457	0	< 2 years	North	0
19	6	1986	3457	1	< 2 years	North
19	6	1986	3457	1	>= 2 years	North
19	6	1986	3457	1	< 2 years	North
19	6	1986	3457	0	>= 2 years	North	1	U	2	59	3398	111	4	1986
19	6	1986	3457	0	< 2 years	North	0
19	6	1986	3457	0	>= 2 years	North	1	1	227	101	3356	69	3	1986
19	6	1986	3457	0	>= 2 years	North	1	0	3900	183	3274	352	12	1985
19	6	1986	3457	1	< 2 years	North
19	6	1986	3457	1	< 2 years	North
19	6	1986	3457	1	>= 2 years	North
19	6	1986	3457	0	< 2 years	North	0
19	6	1986	3457	0	>= 2 years	North	1	0	900	131	3326	39	2	1986
19	6	1986	3457	1	>= 2 years	North
19	6	1986	3457	0	>= 2 years	North	0
19	6	1986	3457	1	>= 2 years	North
19	6	1986	3457	1	>= 2 years	North
19	6	1986	3457	0	< 2 years	North	0
19	6	1986	3457	1	>= 2 years	North
19	6	1986	3457	0	< 2 years	North	0
19	6	1986	3457	1	< 2 years	North
19	6	1986	3457	1	< 2 years	North
19	6	1986	3457	0	< 2 years	North	0
19	6	1986	3457	1	< 2 years	North
19	6	1986	3457	0	< 2 years	North	0
19	6	1986	3457	0	>= 2 years	North	1	0	4450	189	3268	346	12	1985
19	6	1986	3457	0	< 2 years	North	0
19	6	1986	3457	0	< 2 years	North	0
19	6	1986	3457	1	>= 2 years	North
19	6	1986	3457	0	>= 2 years	North	1	0	950	133	3324	37	2	1986
19	6	1986	3457	0	< 2 years	North	0
19	6	1986	3457	0	< 2 years	North	0
19	6	1986	3457	0	>= 2 years	North	1	1	700	125	3332	45	2	1986
20	6	1986	3458	0	>= 2 years	North	1	0	850	130	3328	41	2	1986
20	6	1986	3458	0	< 2 years	North	0
20	6	1986	3458	0	>= 2 years	North	0
20	6	1986	3458	1	>= 2 years	North
20	6	1986	3458	1	>= 2 years	North
20	6	1986	3458	1	>= 2 years	North
20	6	1986	3458	0	>= 2 years	North	0
20	6	1986	3458	0	>= 2 years	North	1	1	4	62	3396	109	4	1986
20	6	1986	3458	1	>= 2 years	North
20	6	1986	3458	0	>= 2 years	North	0
20	6	1986	3458	0	>= 2 years	North	1	0	2450	164	3294	7	1	1986
20	6	1986	3458	0	>= 2 years	North	1	U	2	59	3399	112	4	1986
20	6	1986	3458	0	< 2 years	North	0
20	6	1986	3458	0	< 2 years	North	0
20	6	1986	3458	0	>= 2 years	North	1	1	1300	142	3316	29	1	1986
20	6	1986	3458	1	< 2 years	North
20	6	1986	3458	1	>= 2 years	North
20	6	1986	3458	0	< 2 years	North
20	6	1986	3458	0	>= 2 years	North	0
20	6	1986	3458	0	>= 2 years	North	1	1	2350	162	3296	9	1	1986
20	6	1986	3458	1	< 2 years	North
20	6	1986	3458	1	>= 2 years	North
20	6	1986	3458	1	>= 2 years	North
20	6	1986	3458	0	< 2 years	North	0
20	6	1986	3458	0	< 2 years	North	0
20	6	1986	3458	0	>= 2 years	North	0
20	6	1986	3458	1	< 2 years	North
20	6	1986	3458	0	>= 2 years	North	1	0	1700	151	3307	20	1	1986
20	6	1986	3458	1	< 2 years	North
20	6	1986	3458	1	< 2 years	North
20	6	1986	3458	0	>= 2 years	North	1	1	800	128	3330	43	2	1986
4	11	1986	3595	0	>= 2 years	North	1	1	8200	221	3374	87	3	1986
4	11	1986	3595	1	>= 2 years	North
4	11	1986	3595	0	>= 2 years	North	0
4	11	1986	3595	1	>= 2 years	North
4	11	1986	3595	0	>= 2 years	North	0
4	11	1986	3595	1	< 2 years	North
4	11	1986	3595	1	>= 2 years	North
4	11	1986	3595	1	< 2 years	North
4	11	1986	3595	0	< 2 years	North	0
4	11	1986	3595	1	>= 2 years	North
4	11	1986	3595	1	< 2 years	North
4	11	1986	3595	0	< 2 years	North	0
4	11	1986	3595	1	< 2 years	North
4	11	1986	3595	1	>= 2 years	North
4	11	1986	3595	0	>= 2 years	North	0
4	11	1986	3595	0	< 2 years	North	0
4	11	1986	3595	0	>= 2 years	North	1	1	27800	308	3287	365	12	1985
4	11	1986	3595	0	>= 2 years	North	1	U	3	61	3534	247	9	1986
4	11	1986	3595	0	< 2 years	North	0
4	11	1986	3595	0	>= 2 years	North	1	1	2300	162	3433	146	5	1986
4	11	1986	3595	1	< 2 years	North
4	11	1986	3595	0	>= 2 years	North	1	1	7300	215	3380	93	4	1986
4	11	1986	3595	0	< 2 years	North	0
4	11	1986	3595	0	< 2 years	North	0
4	11	1986	3595	0	< 2 years	North	0
4	11	1986	3595	1	< 2 years	North
4	11	1986	3595	1	>= 2 years	North
4	11	1986	3595	0	< 2 years	North	0
4	11	1986	3595	0	>= 2 years	North	1	1	12800	249	3346	59	2	1986
4	11	1986	3595	1	>= 2 years	North
4	11	1986	3595	1	< 2 years	North
4	11	1986	3595	0	< 2 years	North	0
4	11	1986	3595	0	>= 2 years	North	0
4	11	1986	3595	0	< 2 years	North	0
4	11	1986	3595	1	>= 2 years	North
4	11	1986	3595	1	>= 2 years	North
4	11	1986	3595	1	>= 2 years	North
4	11	1986	3595	0	>= 2 years	North
5	11	1986	3596	0	< 2 years	North	0
5	11	1986	3596	1	>= 2 years	North
5	11	1986	3596	0	>= 2 years	North	1	1	8500	223	3373	86	3	1986
5	11	1986	3596	1	< 2 years	North
5	11	1986	3596	0	>= 2 years	North	1	0	1150	138	3458	171	6	1986
5	11	1986	3596	0	< 2 years	North	0
5	11	1986	3596	1	< 2 years	North
5	11	1986	3596	0	>= 2 years	North	1	0	13900	255	3341	54	2	1986
5	11	1986	3596	0	< 2 years	North	0
5	11	1986	3596	0	>= 2 years	North	1	0	4400	189	3407	120	4	1986
5	11	1986	3596	0	>= 2 years	North	1	0	5080	196	3400	113	4	1986
5	11	1986	3596	0	< 2 years	North	0
5	11	1986	3596	0	>= 2 years	North	1	1	24200	296	3300	13	1	1986
5	11	1986	3596	0	>= 2 years	North	1	1	10250	235	3361	74	3	1986
5	11	1986	3596	0	>= 2 years	North	0
5	11	1986	3596	0	< 2 years	North	0
5	11	1986	3596	0	>= 2 years	North	1	0	18000	273	3323	36	2	1986
5	11	1986	3596	1	< 2 years	North
5	11	1986	3596	0	>= 2 years	North	0
5	11	1986	3596	0	>= 2 years	North	0
5	11	1986	3596	0	>= 2 years	North	1	0	5190	197	3399	112	4	1986
5	11	1986	3596	1	>= 2 years	North
5	11	1986	3596	0	>= 2 years	North	1	1	14400	257	3339	52	2	1986
5	11	1986	3596	1	>= 2 years	North
5	11	1986	3596	1	>= 2 years	North
5	11	1986	3596	0	>= 2 years	North	0
5	11	1986	3596	1	< 2 years	North
5	11	1986	3596	1	< 2 years	North
5	11	1986	3596	1	< 2 years	North
5	11	1986	3596	0	>= 2 years	North	1	0	17800	272	3324	37	2	1986
5	11	1986	3596	1	< 2 years	North
5	11	1986	3596	0	>= 2 years	North	1	0	453	114	3482	195	7	1986
5	11	1986	3596	0	>= 2 years	North	0
5	11	1986	3596	0	>= 2 years	North	1	0	20200	282	3314	27	1	1986
5	11	1986	3596	0	>= 2 years	North	0
5	11	1986	3596	0	>= 2 years	North	0
5	11	1986	3596	0	>= 2 years	North	1	1	20400	283	3313	26	1	1986
5	11	1986	3596	0	< 2 years	North	0
5	11	1986	3596	0	< 2 years	North	0
5	11	1986	3596	1	< 2 years	North
5	11	1986	3596	0	>= 2 years	North	1	0	8820	226	3370	83	3	1986
5	11	1986	3596	0	>= 2 years	North	1	1	7360	215	3381	94	4	1986
5	11	1986	3596	1	>= 2 years	North
6	11	1986	3597	1	< 2 years	North
6	11	1986	3597	1	>= 2 years	North
6	11	1986	3597	1	>= 2 years	North
6	11	1986	3597	0	>= 2 years	North	1	1	2740	168	3429	142	5	1986
6	11	1986	3597	0	>= 2 years	North	0
6	11	1986	3597	0	>= 2 years	North	0
6	11	1986	3597	1	< 2 years	North
6	11	1986	3597	0	>= 2 years	North	1	0	19400	279	3318	31	1	1986
6	11	1986	3597	1	< 2 years	North
6	11	1986	3597	0	< 2 years	North	0
6	11	1986	3597	0	>= 2 years	North	0
6	11	1986	3597	0	< 2 years	North	0
6	11	1986	3597	0	>= 2 years	North	1	1	2140	159	3438	151	5	1986
6	11	1986	3597	1	>= 2 years	North
6	11	1986	3597	0	< 2 years	North	0
6	11	1986	3597	0	>= 2 years	North	0
6	11	1986	3597	0	>= 2 years	North	1	1	6040	205	3392	105	4	1986
6	11	1986	3597	0	>= 2 years	North	1	0	10650	237	3360	73	3	1986
6	11	1986	3597	0	>= 2 years	North	0
6	11	1986	3597	0	>= 2 years	North	1	1	25100	299	3298	11	1	1986
6	11	1986	3597	1	>= 2 years	North
6	11	1986	3597	1	>= 2 years	North
6	11	1986	3597	1	>= 2 years	North
6	11	1986	3597	1	>= 2 years	North
6	11	1986	3597	0	>= 2 years	North	0
6	11	1986	3597	1	>= 2 years	North
6	11	1986	3597	0	< 2 years	North	0
6	11	1986	3597	0	>= 2 years	North	0
6	11	1986	3597	0	>= 2 years	North	0
6	11	1986	3597	1	< 2 years	North
6	11	1986	3597	0	< 2 years	North	0
6	11	1986	3597	0	< 2 years	North	0
6	11	1986	3597	1	< 2 years	North
6	11	1986	3597	1	< 2 years	North
6	11	1986	3597	1	< 2 years	North
6	11	1986	3597	1	< 2 years	North
6	11	1986	3597	1	< 2 years	North
6	11	1986	3597	1	>= 2 years	North
6	11	1986	3597	1	< 2 years	North
6	11	1986	3597	1	< 2 years	North
6	11	1986	3597	0	>= 2 years	North	1	1	1270	141	3456	169	6	1986
6	11	1986	3597	0	< 2 years	North	0
6	11	1986	3597	0	>= 2 years	North	1	0	16400	266	3331	44	2	1986
17	11	1986	3608	1	>= 2 years	North
17	11	1986	3608	0	>= 2 years	North	0
17	11	1986	3608	0	>= 2 years	North	1	1	12200	246	3362	75	3	1986
17	11	1986	3608	0	< 2 years	North	0
17	11	1986	3608	0	>= 2 years	North	1	0	27200	306	3302	15	1	1986
17	11	1986	3608	1	>= 2 years	North
17	11	1986	3608	0	>= 2 years	North	1	1	8260	222	3386	99	4	1986
17	11	1986	3608	1	< 2 years	North
17	11	1986	3608	0	< 2 years	North	0
17	11	1986	3608	1	>= 2 years	North
17	11	1986	3608	0	>= 2 years	North	0
17	11	1986	3608	0	>= 2 years	North	0
17	11	1986	3608	1	>= 2 years	North
17	11	1986	3608	0	>= 2 years	North	0
17	11	1986	3608	1	< 2 years	North
17	11	1986	3608	0	>= 2 years	North	1	1	32000	321	3287	365	12	1985
17	11	1986	3608	1	>= 2 years	North
17	11	1986	3608	0	< 2 years	North	0
17	11	1986	3608	0	>= 2 years	North	0
17	11	1986	3608	0	>= 2 years	North	0
17	11	1986	3608	1	< 2 years	North
17	11	1986	3608	0	>= 2 years	North	0
17	11	1986	3608	1	>= 2 years	North
17	11	1986	3608	1	>= 2 years	North
17	11	1986	3608	1	>= 2 years	North
17	11	1986	3608	1	< 2 years	North
17	11	1986	3608	0	< 2 years	North	0
17	11	1986	3608	1	>= 2 years	North
17	11	1986	3608	0	>= 2 years	North	1	0	14000	255	3353	66	3	1986
17	11	1986	3608	0	>= 2 years	North	1	1	16400	266	3342	55	2	1986
17	11	1986	3608	0	>= 2 years	North	0
17	11	1986	3608	1	>= 2 years	North
17	11	1986	3608	0	>= 2 years	North	1	0	3180	175	3433	146	5	1986
17	11	1986	3608	1	>= 2 years	North
17	11	1986	3608	1	>= 2 years	North
13	6	1988	4182	1	>= 2 years	North
13	6	1988	4182	1	>= 2 years	North
13	6	1988	4182	0	>= 2 years	North	1	1	138	93	4089	72	3	1988
13	6	1988	4182	1	>= 2 years	North
13	6	1988	4182	1	< 2 years	North
13	6	1988	4182	1	< 2 years	North
13	6	1988	4182	0	< 2 years	North	0
13	6	1988	4182	1	>= 2 years	North
13	6	1988	4182	0	< 2 years	North	0
13	6	1988	4182	0	>= 2 years	North	1	1	336	108	4074	57	2	1988
13	6	1988	4182	1	>= 2 years	North
13	6	1988	4182	0	< 2 years	North	0
13	6	1988	4182	0	>= 2 years	North	1	0	310	107	4075	58	2	1988
13	6	1988	4182	1	>= 2 years	North
13	6	1988	4182	0	>= 2 years	North	1	0	960	133	4049	32	2	1988
13	6	1988	4182	0	>= 2 years	North	1	0	3500	179	4003	351	12	1987
13	6	1988	4182	1	>= 2 years	North
13	6	1988	4182	0	>= 2 years	North	1	1	49	80	4102	85	3	1988
13	6	1988	4182	0	>= 2 years	North	1	1	5040	195	3987	335	12	1987
13	6	1988	4182	1	< 2 years	North
13	6	1988	4182	0	< 2 years	North	0
13	6	1988	4182	0	>= 2 years	North	0
13	6	1988	4182	0	>= 2 years	North	0
13	6	1988	4182	0	>= 2 years	North	1	1	2750	169	4013	361	12	1987
13	6	1988	4182	1	< 2 years	North
13	6	1988	4182	1	>= 2 years	North
13	6	1988	4182	0	>= 2 years	North	0
13	6	1988	4182	0	< 2 years	North	0
13	6	1988	4182	1	>= 2 years	North
13	6	1988	4182	0	>= 2 years	North	0
13	6	1988	4182	0	< 2 years	North	0
13	6	1988	4182	1	>= 2 years	North
13	6	1988	4182	0	>= 2 years	North	0
13	6	1988	4182	0	>= 2 years	North	1	0	224	101	4081	64	3	1988
13	6	1988	4182	1	>= 2 years	North
13	6	1988	4182	1	>= 2 years	North
13	6	1988	4182	0	< 2 years	North	0
13	6	1988	4182	1	< 2 years	North
14	6	1988	4183	0	>= 2 years	North	1	0	4450	189	3994	342	12	1987
14	6	1988	4183	0	>= 2 years	North	0
14	6	1988	4183	0	>= 2 years	North	1	0	67	83	4100	83	3	1988
14	6	1988	4183	1	< 2 years	North
14	6	1988	4183	1	< 2 years	North
14	6	1988	4183	0	>= 2 years	North	1	1	1910	155	4028	11	1	1988
14	6	1988	4183	0	>= 2 years	North	0
14	6	1988	4183	1	>= 2 years	North
14	6	1988	4183	0	< 2 years	North	0
14	6	1988	4183	0	< 2 years	North	0
14	6	1988	4183	1	>= 2 years	North
14	6	1988	4183	0	< 2 years	North	0
14	6	1988	4183	0	>= 2 years	North	1	U	1	57	4126	109	4	1988
14	6	1988	4183	1	>= 2 years	North
14	6	1988	4183	1	< 2 years	North
14	6	1988	4183	1	< 2 years	North
14	6	1988	4183	1	>= 2 years	North
14	6	1988	4183	1	>= 2 years	North
14	6	1988	4183	0	>= 2 years	North	0
14	6	1988	4183	0	>= 2 years	North	1	0	121	91	4092	75	3	1988
14	6	1988	4183	1	>= 2 years	North
14	6	1988	4183	1	>= 2 years	North
14	6	1988	4183	1	< 2 years	North
14	6	1988	4183	0	>= 2 years	North	1	0	2450	164	4019	2	1	1988
14	6	1988	4183	1	>= 2 years	North
14	6	1988	4183	0	>= 2 years	North	1	0	750	126	4057	40	2	1988
14	6	1988	4183	1	>= 2 years	North
14	6	1988	4183	0	< 2 years	North	0
14	6	1988	4183	1	>= 2 years	North
14	6	1988	4183	0	< 2 years	North	0
14	6	1988	4183	0	< 2 years	North	0
14	6	1988	4183	0	>= 2 years	North	0
14	6	1988	4183	0	>= 2 years	North	1	0	3600	180	4003	351	12	1987
14	6	1988	4183	1	>= 2 years	North
14	6	1988	4183	1	>= 2 years	North
14	6	1988	4183	0	>= 2 years	North	1	1	3300	176	4007	355	12	1987
14	6	1988	4183	0	>= 2 years	North	1	1	8	66	4117	100	4	1988
14	6	1988	4183	1	< 2 years	North
14	6	1988	4183	0	>= 2 years	North	1	0	3100	173	4010	358	12	1987
14	6	1988	4183	0	>= 2 years	North	0
14	6	1988	4183	0	>= 2 years	North	0
14	6	1988	4183	0	>= 2 years	North	0
14	6	1988	4183	0	< 2 years	North	0
14	6	1988	4183	0	< 2 years	North	0
14	6	1988	4183	0	>= 2 years	North	0
14	6	1988	4183	0	>= 2 years	North	0
14	6	1988	4183	0	>= 2 years	North	1	0	104	89	4094	77	3	1988
15	6	1988	4184	1	>= 2 years	North
15	6	1988	4184	0	>= 2 years	North	1	1	1000	134	4050	33	2	1988
15	6	1988	4184	1	>= 2 years	North
15	6	1988	4184	0	>= 2 years	North	1	1	162	95	4089	72	3	1988
15	6	1988	4184	0	>= 2 years	North	1	1	6350	207	3977	325	11	1987
15	6	1988	4184	1	< 2 years	North
15	6	1988	4184	1	>= 2 years	North
15	6	1988	4184	0	>= 2 years	North	0
15	6	1988	4184	0	>= 2 years	North	0
15	6	1988	4184	0	< 2 years	North	0
15	6	1988	4184	1	>= 2 years	North
15	6	1988	4184	1	< 2 years	North
15	6	1988	4184	0	< 2 years	North	0
15	6	1988	4184	0	< 2 years	North	0
15	6	1988	4184	0	>= 2 years	North	1	0	2950	171	4013	361	12	1987
15	6	1988	4184	0	>= 2 years	North	1	1	317	107	4077	60	2	1988
15	6	1988	4184	0	< 2 years	North	0
15	6	1988	4184	0	< 2 years	North	0
15	6	1988	4184	0	< 2 years	North	0
15	6	1988	4184	0	>= 2 years	North	1	0	650	123	4061	44	2	1988
15	6	1988	4184	0	>= 2 years	North	1	1	410	112	4072	55	2	1988
15	6	1988	4184	1	< 2 years	North
15	6	1988	4184	0	>= 2 years	North	0
15	6	1988	4184	0	< 2 years	North	0
15	6	1988	4184	0	>= 2 years	North	1	1	168	96	4088	71	3	1988
15	6	1988	4184	1	>= 2 years	North
15	6	1988	4184	1	< 2 years	North
15	6	1988	4184	1	>= 2 years	North
15	6	1988	4184	0	>= 2 years	North	0
15	6	1988	4184	0	>= 2 years	North	1	0	3750	182	4002	350	12	1987
15	6	1988	4184	1	< 2 years	North
15	6	1988	4184	1	>= 2 years	North
15	6	1988	4184	1	< 2 years	North
16	6	1988	4185	0	>= 2 years	North	0
16	6	1988	4185	0	< 2 years	North	0
16	6	1988	4185	1	>= 2 years	North
16	6	1988	4185	1	>= 2 years	North
16	6	1988	4185	1	< 2 years	North
16	6	1988	4185	1	< 2 years	North
16	6	1988	4185	0	< 2 years	North	0
16	6	1988	4185	0	>= 2 years	North	0
16	6	1988	4185	0	>= 2 years	North	0
16	6	1988	4185	1	>= 2 years	North
16	6	1988	4185	0	>= 2 years	North	1	1	9	66	4119	102	4	1988
16	6	1988	4185	0	>= 2 years	North	1	1	4100	186	3999	347	12	1987
16	6	1988	4185	1	< 2 years	North
16	6	1988	4185	0	>= 2 years	North	1	1	16900	268	3917	265	9	1987
16	6	1988	4185	0	>= 2 years	North	0
16	6	1988	4185	1	>= 2 years	North
16	6	1988	4185	1	>= 2 years	North
16	6	1988	4185	0	>= 2 years	North	1	1	18	71	4114	97	4	1988
16	6	1988	4185	1	>= 2 years	North
16	6	1988	4185	1	>= 2 years	North
16	6	1988	4185	0	< 2 years	North	0
16	6	1988	4185	0	>= 2 years	North	1	1	375	110	4075	58	2	1988
16	6	1988	4185	1	>= 2 years	North
16	6	1988	4185	0	>= 2 years	North	0
16	6	1988	4185	0	>= 2 years	North	1	1	5000	195	3990	338	12	1987
16	6	1988	4185	1	< 2 years	North
16	6	1988	4185	1	< 2 years	North
16	6	1988	4185	0	>= 2 years	North	1	1	25200	300	3885	233	8	1987
16	6	1988	4185	0	>= 2 years	North	1	0	6350	207	3978	326	11	1987
16	6	1988	4185	0	>= 2 years	North	1	0	1000	134	4051	34	2	1988
16	6	1988	4185	0	>= 2 years	North	1	1	278	104	4081	64	3	1988
16	6	1988	4185	1	>= 2 years	North
16	6	1988	4185	1	< 2 years	North
16	6	1988	4185	0	>= 2 years	North	1	0	1310	142	4043	26	1	1988
16	6	1988	4185	0	< 2 years	North	0
16	6	1988	4185	0	< 2 years	North	0
16	6	1988	4185	0	>= 2 years	North	1	0	1050	136	4049	32	2	1988
16	6	1988	4185	1	>= 2 years	North
17	6	1988	4186	0	< 2 years	North	0
17	6	1988	4186	1	>= 2 years	North
17	6	1988	4186	0	>= 2 years	North	0
17	6	1988	4186	1	>= 2 years	North
17	6	1988	4186	1	>= 2 years	North
17	6	1988	4186	1	< 2 years	North
17	6	1988	4186	1	>= 2 years	North
17	6	1988	4186	1	< 2 years	North
17	6	1988	4186	1	< 2 years	North
17	6	1988	4186	0	< 2 years	North	0
17	6	1988	4186	1	< 2 years	North
17	6	1988	4186	1	< 2 years	North
17	6	1988	4186	0	< 2 years	North	0
17	6	1988	4186	0	>= 2 years	North	0
17	6	1988	4186	0	>= 2 years	North	1	0	32	76	4110	93	4	1988
17	6	1988	4186	0	>= 2 years	North	1	1	350	109	4077	60	2	1988
17	6	1988	4186	1	< 2 years	North
17	6	1988	4186	0	< 2 years	North	0
17	6	1988	4186	0	>= 2 years	North	0
17	6	1988	4186	0	< 2 years	North	0
17	6	1988	4186	1	< 2 years	North
17	6	1988	4186	1	>= 2 years	North
17	6	1988	4186	0	< 2 years	North	0
17	6	1988	4186	1	< 2 years	North
17	6	1988	4186	0	>= 2 years	North	1	1	12	68	4118	101	4	1988
17	6	1988	4186	0	< 2 years	North	0
17	6	1988	4186	1	>= 2 years	North
17	6	1988	4186	0	< 2 years	North	0
17	6	1988	4186	1	< 2 years	North
17	6	1988	4186	0	>= 2 years	North	1	0	1800	153	4033	16	1	1988
17	6	1988	4186	1	>= 2 years	North
17	6	1988	4186	0	>= 2 years	North	1	1	3350	177	4009	357	12	1987
17	6	1988	4186	1	>= 2 years	North
17	6	1988	4186	0	>= 2 years	North	0
17	6	1988	4186	1	>= 2 years	North
17	6	1988	4186	0	>= 2 years	North	1	0	20	72	4114	97	4	1988
17	6	1988	4186	1	>= 2 years	North
17	6	1988	4186	1	>= 2 years	North
17	6	1988	4186	1	< 2 years	North
17	6	1988	4186	0	< 2 years	North	0
17	6	1988	4186	0	>= 2 years	North	1	0	375	110	4076	59	2	1988
17	6	1988	4186	1	< 2 years	North
21	6	1988	4190	0	>= 2 years	North	1	1	17	71	4119	102	4	1988
21	6	1988	4190	1	< 2 years	North
21	6	1988	4190	1	>= 2 years	North
21	6	1988	4190	1	>= 2 years	North
21	6	1988	4190	0	>= 2 years	North	1	0	320	107	4083	66	3	1988
21	6	1988	4190	0	>= 2 years	North	0
21	6	1988	4190	0	>= 2 years	North	1	U	4	62	4128	111	4	1988
21	6	1988	4190	1	>= 2 years	North
21	6	1988	4190	1	>= 2 years	North
21	6	1988	4190	0	< 2 years	North	0
21	6	1988	4190	0	< 2 years	North	0
21	6	1988	4190	0	>= 2 years	North	0
21	6	1988	4190	0	>= 2 years	North	1	0	97	88	4102	85	3	1988
21	6	1988	4190	0	>= 2 years	North	0
21	6	1988	4190	0	>= 2 years	North	0
21	6	1988	4190	0	>= 2 years	North	0
21	6	1988	4190	1	>= 2 years	North
21	6	1988	4190	0	>= 2 years	North	0
21	6	1988	4190	0	>= 2 years	North	1	1	3730	181	4009	357	12	1987
21	6	1988	4190	0	>= 2 years	North	0
21	6	1988	4190	0	>= 2 years	North	1	0	4310	188	4002	350	12	1987
21	6	1988	4190	1	< 2 years	North
21	6	1988	4190	0	< 2 years	North	0
21	6	1988	4190	0	< 2 years	North	0
21	6	1988	4190	0	>= 2 years	North	1	1	6350	207	3983	331	11	1987
21	6	1988	4190	0	>= 2 years	North	1	0	4610	191	3999	347	12	1987
21	6	1988	4190	1	>= 2 years	North
21	6	1988	4190	0	>= 2 years	North	1	1	6310	207	3983	331	11	1987
21	6	1988	4190	0	>= 2 years	North	1	0	2730	168	4022	5	1	1988
21	6	1988	4190	0	>= 2 years	North	1	1	8500	223	3967	315	11	1987
21	6	1988	4190	1	>= 2 years	North
21	6	1988	4190	0	>= 2 years	North	1	1	6600	209	3981	329	11	1987
21	6	1988	4190	0	>= 2 years	North	0
21	6	1988	4190	1	>= 2 years	North
21	6	1988	4190	1	>= 2 years	North
21	6	1988	4190	0	>= 2 years	North	1	0	3360	177	4013	361	12	1987
21	6	1988	4190	1	< 2 years	North
21	6	1988	4190	0	>= 2 years	North	0
21	6	1988	4190	1	>= 2 years	North
21	6	1988	4190	1	< 2 years	North
21	6	1988	4190	0	< 2 years	North	0
21	6	1988	4190	1	>= 2 years	North
31	7	1989	4595	1	< 2 years	North
31	7	1989	4595	0	>= 2 years	North	1	1	1280	142	4453	70	3	1989
31	7	1989	4595	0	>= 2 years	North	1	1	1400	144	4451	68	3	1989
31	7	1989	4595	0	>= 2 years	North	1	1	1700	151	4444	61	3	1989
31	7	1989	4595	0	>= 2 years	North	1	0	1300	142	4453	70	3	1989
31	7	1989	4595	0	>= 2 years	North	1	1	205	99	4496	113	4	1989
31	7	1989	4595	0	< 2 years	North	0
31	7	1989	4595	1	>= 2 years	North
31	7	1989	4595	1	>= 2 years	North
31	7	1989	4595	1	>= 2 years	North
31	7	1989	4595	0	>= 2 years	North	1	0	1350	143	4452	69	3	1989
31	7	1989	4595	1	< 2 years	North
31	7	1989	4595	1	>= 2 years	North
31	7	1989	4595	1	< 2 years	North
31	7	1989	4595	1	< 2 years	North
31	7	1989	4595	0	>= 2 years	North	1	0	318	107	4488	105	4	1989
31	7	1989	4595	1	< 2 years	North
31	7	1989	4595	1	< 2 years	North
31	7	1989	4595	0	>= 2 years	North	1	1	123	91	4504	121	5	1989
31	7	1989	4595	0	< 2 years	North	0
31	7	1989	4595	1	< 2 years	North
31	7	1989	4595	0	>= 2 years	North
31	7	1989	4595	0	< 2 years	North	0
31	7	1989	4595	0	< 2 years	North	0
31	7	1989	4595	0	>= 2 years	North	0
31	7	1989	4595	1	< 2 years	North
31	7	1989	4595	1	>= 2 years	North
31	7	1989	4595	0	< 2 years	North	0
31	7	1989	4595	1	< 2 years	North
31	7	1989	4595	1	>= 2 years	North
31	7	1989	4595	0	>= 2 years	North	1	0	3850	183	4412	29	1	1989
31	7	1989	4595	1	< 2 years	North
31	7	1989	4595	1	< 2 years	North
31	7	1989	4595	0	>= 2 years	North	0
31	7	1989	4595	1	>= 2 years	North
31	7	1989	4595	0	>= 2 years	North	0
31	7	1989	4595	0	>= 2 years	North	0
31	7	1989	4595	1	< 2 years	North
31	7	1989	4595	1	< 2 years	North
31	7	1989	4595	1	< 2 years	North
31	7	1989	4595	0	>= 2 years	North	0
31	7	1989	4595	0	>= 2 years	North	1	U	615	121	4474	91	4	1989
31	7	1989	4595	0	< 2 years	North	0
31	7	1989	4595	0	>= 2 years	North	1	1	500	117	4478	95	4	1989
31	7	1989	4595	0	< 2 years	North	0
31	7	1989	4595	1	< 2 years	North
1	8	1989	4596	0	>= 2 years	North	0
1	8	1989	4596	1	>= 2 years	North
1	8	1989	4596	0	>= 2 years	North	1	0	1100	137	4459	76	3	1989
1	8	1989	4596	0	< 2 years	North	0
1	8	1989	4596	0	>= 2 years	North	0
1	8	1989	4596	1	>= 2 years	North
1	8	1989	4596	0	>= 2 years	North	1	1	700	125	4471	88	3	1989
1	8	1989	4596	1	>= 2 years	North
1	8	1989	4596	0	>= 2 years	North	1	1	261	103	4493	110	4	1989
1	8	1989	4596	1	>= 2 years	North
1	8	1989	4596	0	< 2 years	North	0
1	8	1989	4596	1	>= 2 years	North
1	8	1989	4596	1	>= 2 years	North
1	8	1989	4596	0	>= 2 years	North	0
1	8	1989	4596	1	>= 2 years	North
1	8	1989	4596	0	>= 2 years	North	0
1	8	1989	4596	1	>= 2 years	North
1	8	1989	4596	0	>= 2 years	North	1	0	76	85	4511	128	5	1989
1	8	1989	4596	0	>= 2 years	North	0
1	8	1989	4596	0	>= 2 years	North	1	0	521	117	4479	96	4	1989
1	8	1989	4596	0	< 2 years	North	0
1	8	1989	4596	0	>= 2 years	North	0
1	8	1989	4596	0	>= 2 years	North	1	1	4700	192	4404	21	1	1989
1	8	1989	4596	0	>= 2 years	North	0
1	8	1989	4596	1	>= 2 years	North
1	8	1989	4596	0	>= 2 years	North	0
1	8	1989	4596	0	>= 2 years	North	0
1	8	1989	4596	0	>= 2 years	North	0
1	8	1989	4596	1	>= 2 years	North
1	8	1989	4596	0	>= 2 years	North	0
1	8	1989	4596	0	>= 2 years	North	0
1	8	1989	4596	0	>= 2 years	North	0
1	8	1989	4596	0	>= 2 years	North	1	0	1700	151	4445	62	3	1989
1	8	1989	4596	0	>= 2 years	North	0
1	8	1989	4596	0	>= 2 years	North	0
1	8	1989	4596	0	>= 2 years	North	1	1	1300	142	4454	71	3	1989
1	8	1989	4596	1	>= 2 years	North
1	8	1989	4596	1	>= 2 years	North
1	8	1989	4596	0	>= 2 years	North	1	1	2300	162	4434	51	2	1989
1	8	1989	4596	0	>= 2 years	North	0
1	8	1989	4596	0	>= 2 years	North	0
1	8	1989	4596	1	>= 2 years	North
1	8	1989	4596	1	>= 2 years	North
1	8	1989	4596	1	>= 2 years	North
1	8	1989	4596	0	>= 2 years	North	0
2	8	1989	4597	0	>= 2 years	North
2	8	1989	4597	0	>= 2 years	North	0
2	8	1989	4597	1	>= 2 years	North
2	8	1989	4597	0	>= 2 years	North	1	1	1100	137	4460	77	3	1989
2	8	1989	4597	0	>= 2 years	North	0
2	8	1989	4597	0	< 2 years	North	0
2	8	1989	4597	0	>= 2 years	North	0
2	8	1989	4597	0	>= 2 years	North	0
2	8	1989	4597	1	< 2 years	North
2	8	1989	4597	1	< 2 years	North
2	8	1989	4597	0	< 2 years	North	0
2	8	1989	4597	0	>= 2 years	North	1	1	1450	145	4452	69	3	1989
2	8	1989	4597	0	>= 2 years	North	1	0	2500	165	4432	49	2	1989
2	8	1989	4597	0	>= 2 years	North	0
2	8	1989	4597	0	>= 2 years	North	0
2	8	1989	4597	0	>= 2 years	North	1	0	620	122	4475	92	4	1989
2	8	1989	4597	0	>= 2 years	North	0
2	8	1989	4597	1	>= 2 years	North
2	8	1989	4597	1	>= 2 years	North
2	8	1989	4597	0	>= 2 years	North	0
2	8	1989	4597	0	>= 2 years	North	1	1	1150	138	4459	76	3	1989
2	8	1989	4597	0	>= 2 years	North	0
2	8	1989	4597	0	>= 2 years	North	1	1	750	126	4471	88	3	1989
2	8	1989	4597	0	< 2 years	North	0
2	8	1989	4597	0	>= 2 years	North	0
2	8	1989	4597	0	>= 2 years	North	1	0	1250	141	4456	73	3	1989
2	8	1989	4597	1	< 2 years	North
2	8	1989	4597	0	< 2 years	North	0
2	8	1989	4597	1	>= 2 years	North
2	8	1989	4597	0	>= 2 years	North	0
2	8	1989	4597	1	< 2 years	North
3	8	1989	4598	0	>= 2 years	North	1	1	2200	160	4438	55	2	1989
3	8	1989	4598	0	>= 2 years	North	0
3	8	1989	4598	0	>= 2 years	North	0
3	8	1989	4598	1	< 2 years	North
3	8	1989	4598	0	>= 2 years	North	1	0	20	72	4526	143	5	1989
3	8	1989	4598	0	>= 2 years	North	1	0	2600	166	4432	49	2	1989
3	8	1989	4598	1	< 2 years	North
3	8	1989	4598	1	< 2 years	North
3	8	1989	4598	1	>= 2 years	North
3	8	1989	4598	0	>= 2 years	North	0
3	8	1989	4598	1	>= 2 years	North
3	8	1989	4598	0	>= 2 years	North	1	0	89	87	4511	128	5	1989
3	8	1989	4598	0	< 2 years	North	0
3	8	1989	4598	1	< 2 years	North
3	8	1989	4598	1	< 2 years	North
3	8	1989	4598	1	>= 2 years	North
3	8	1989	4598	1	>= 2 years	North
3	8	1989	4598	1	>= 2 years	North
3	8	1989	4598	0	< 2 years	North	0
3	8	1989	4598	0	>= 2 years	North	0
3	8	1989	4598	0	>= 2 years	North	0
3	8	1989	4598	1	< 2 years	North
3	8	1989	4598	0	< 2 years	North	0
3	8	1989	4598	0	>= 2 years	North	1	0	142	93	4505	122	5	1989
3	8	1989	4598	0	>= 2 years	North	0
3	8	1989	4598	0	>= 2 years	North	0
3	8	1989	4598	1	< 2 years	North
3	8	1989	4598	1	< 2 years	North
3	8	1989	4598	1	>= 2 years	North
3	8	1989	4598	0	>= 2 years	North	0
11	6	1990	4910	1	>= 2 years	North
11	6	1990	4910	0	>= 2 years	North	1	1	89	87	4823	75	3	1990
11	6	1990	4910	0	< 2 years	North	0
11	6	1990	4910	0	>= 2 years	North	1	0	900	131	4779	31	1	1990
11	6	1990	4910	0	< 2 years	North	0
11	6	1990	4910	1	< 2 years	North
11	6	1990	4910	1	< 2 years	North
11	6	1990	4910	0	< 2 years	North	0
11	6	1990	4910	0	>= 2 years	North	0
11	6	1990	4910	0	>= 2 years	North	1	0	700	125	4785	37	2	1990
11	6	1990	4910	1	< 2 years	North
11	6	1990	4910	1	>= 2 years	North
11	6	1990	4910	1	< 2 years	North
11	6	1990	4910	1	>= 2 years	North
11	6	1990	4910	0	>= 2 years	North	1	0	205	99	4811	63	3	1990
11	6	1990	4910	1	< 2 years	North
11	6	1990	4910	0	>= 2 years	North	0
11	6	1990	4910	1	>= 2 years	North
11	6	1990	4910	1	>= 2 years	North
11	6	1990	4910	0	>= 2 years	North	1	0	1150	138	4772	24	1	1990
11	6	1990	4910	0	>= 2 years	North	0
11	6	1990	4910	1	>= 2 years	North
11	6	1990	4910	1	< 2 years	North
11	6	1990	4910	1	>= 2 years	North
11	6	1990	4910	0	>= 2 years	North	1	1	900	131	4779	31	1	1990
11	6	1990	4910	0	< 2 years	North	0
11	6	1990	4910	0	< 2 years	North	0
11	6	1990	4910	1	>= 2 years	North
11	6	1990	4910	0	>= 2 years	North	0
11	6	1990	4910	0	>= 2 years	North	1	1	575	120	4790	42	2	1990
11	6	1990	4910	0	>= 2 years	North	1	0	2000	156	4754	6	1	1990
11	6	1990	4910	0	>= 2 years	North	1	1	169	96	4814	66	3	1990
11	6	1990	4910	1	>= 2 years	North
11	6	1990	4910	1	< 2 years	North
11	6	1990	4910	0	>= 2 years	North	0
11	6	1990	4910	1	< 2 years	North
11	6	1990	4910	0	>= 2 years	North	1	1	750	126	4784	36	2	1990
11	6	1990	4910	1	>= 2 years	North
12	6	1990	4911	1	< 2 years	North
12	6	1990	4911	1	< 2 years	North
12	6	1990	4911	1	>= 2 years	North
12	6	1990	4911	1	< 2 years	North
12	6	1990	4911	0	>= 2 years	North	1	0	89	87	4824	76	3	1990
12	6	1990	4911	1	>= 2 years	North
12	6	1990	4911	1	< 2 years	North
12	6	1990	4911	0	< 2 years	North	0
12	6	1990	4911	1	>= 2 years	North
12	6	1990	4911	0	>= 2 years	North	1	0	1500	147	4764	16	1	1990
12	6	1990	4911	0	>= 2 years	North	1	1	750	126	4785	37	2	1990
12	6	1990	4911	0	>= 2 years	North	0
12	6	1990	4911	1	>= 2 years	North
12	6	1990	4911	1	>= 2 years	North
12	6	1990	4911	0	>= 2 years	North	0
12	6	1990	4911	0	>= 2 years	North	1	0	500	117	4794	46	2	1990
12	6	1990	4911	0	>= 2 years	North	0
12	6	1990	4911	0	< 2 years	North	0
12	6	1990	4911	0	< 2 years	North	0
12	6	1990	4911	1	>= 2 years	North
12	6	1990	4911	0	>= 2 years	North	0
12	6	1990	4911	0	>= 2 years	North	0
12	6	1990	4911	0	>= 2 years	North	0
12	6	1990	4911	1	< 2 years	North
12	6	1990	4911	0	< 2 years	North	0
12	6	1990	4911	0	< 2 years	North	0
12	6	1990	4911	0	< 2 years	North	0
12	6	1990	4911	0	>= 2 years	North	1	0	214	100	4811	63	3	1990
12	6	1990	4911	0	>= 2 years	North	1	1	1650	150	4761	13	1	1990
12	6	1990	4911	0	< 2 years	North	0
12	6	1990	4911	0	>= 2 years	North	0
12	6	1990	4911	1	>= 2 years	North
12	6	1990	4911	0	>= 2 years	North	1	1	1400	144	4767	19	1	1990
12	6	1990	4911	0	>= 2 years	North	0
12	6	1990	4911	1	>= 2 years	North
12	6	1990	4911	0	>= 2 years	North	0
12	6	1990	4911	0	>= 2 years	North	1	0	161	95	4816	68	3	1990
12	6	1990	4911	1	>= 2 years	North
12	6	1990	4911	0	>= 2 years	North	0
12	6	1990	4911	1	< 2 years	North
13	6	1990	4912	1	>= 2 years	North
13	6	1990	4912	0	>= 2 years	North	0
13	6	1990	4912	0	>= 2 years	North	0
13	6	1990	4912	1	>= 2 years	North
13	6	1990	4912	0	>= 2 years	North	0
13	6	1990	4912	0	< 2 years	North	0
13	6	1990	4912	0	>= 2 years	North	1	1	21	72	4840	92	4	1990
13	6	1990	4912	1	>= 2 years	North
13	6	1990	4912	1	>= 2 years	North
13	6	1990	4912	1	< 2 years	North
13	6	1990	4912	0	>= 2 years	North	1
13	6	1990	4912	0	>= 2 years	North	1	0	32	76	4836	88	3	1990
13	6	1990	4912	1	>= 2 years	North
13	6	1990	4912	0	>= 2 years	North	0
13	6	1990	4912	1	>= 2 years	North
13	6	1990	4912	0	>= 2 years	North	1	1	123	91	4821	73	3	1990
13	6	1990	4912	0	>= 2 years	North	0
13	6	1990	4912	0	< 2 years	North	0
13	6	1990	4912	0	< 2 years	North	0
13	6	1990	4912	0	>= 2 years	North	1	1	11	68	4844	96	4	1990
13	6	1990	4912	0	< 2 years	North	0
13	6	1990	4912	0	>= 2 years	North	1	0	650	123	4789	41	2	1990
13	6	1990	4912	1	< 2 years	North
13	6	1990	4912	0	>= 2 years	North	0
13	6	1990	4912	0	>= 2 years	North	1	1	1200	140	4772	24	1	1990
13	6	1990	4912	1	>= 2 years	North
13	6	1990	4912	0	>= 2 years	North	0
13	6	1990	4912	1	< 2 years	North
13	6	1990	4912	0	< 2 years	North	0
13	6	1990	4912	0	>= 2 years	North	1	0	300	106	4806	58	2	1990
13	6	1990	4912	0	< 2 years	North	0
13	6	1990	4912	0	>= 2 years	North	0
13	6	1990	4912	1	>= 2 years	North
13	6	1990	4912	0	>= 2 years	North	1	0	71	84	4828	80	3	1990
13	6	1990	4912	0	>= 2 years	North	1	1	16	70	4842	94	4	1990
13	6	1990	4912	1	< 2 years	North
13	6	1990	4912	0	>= 2 years	North	0
13	6	1990	4912	1	>= 2 years	North
13	6	1990	4912	1	< 2 years	North
13	6	1990	4912	0	>= 2 years	North	0
13	6	1990	4912	0	>= 2 years	North	1	1	1250	141	4771	23	1	1990
13	6	1990	4912	1	>= 2 years	North
13	6	1990	4912	1	< 2 years	North
14	6	1990	4913	0	>= 2 years	North	0
14	6	1990	4913	1	>= 2 years	North
14	6	1990	4913	0	>= 2 years	North	1	1	18	71	4842	94	4	1990
14	6	1990	4913	0	>= 2 years	North	1	1	1025	135	4778	30	1	1990
14	6	1990	4913	0	>= 2 years	North	0
14	6	1990	4913	0	>= 2 years	North	0
14	6	1990	4913	1	< 2 years	North
14	6	1990	4913	0	>= 2 years	North	1	U	1	57	4856	108	4	1990
14	6	1990	4913	0	< 2 years	North	0
14	6	1990	4913	0	< 2 years	North	0
14	6	1990	4913	1	>= 2 years	North
14	6	1990	4913	0	>= 2 years	North	0
14	6	1990	4913	1	< 2 years	North
14	6	1990	4913	0	>= 2 years	North	1	0	3600	180	4733	350	12	1989
14	6	1990	4913	0	>= 2 years	North	1	0	19	71	4842	94	4	1990
14	6	1990	4913	0	>= 2 years	North	0
14	6	1990	4913	0	>= 2 years	North	1	1	2650	167	4746	363	12	1989
14	6	1990	4913	0	>= 2 years	North	1	1	2100	158	4755	7	1	1990
14	6	1990	4913	0	>= 2 years	North	0
14	6	1990	4913	0	>= 2 years	North	0
14	6	1990	4913	0	>= 2 years	North	0
14	6	1990	4913	1	>= 2 years	North
14	6	1990	4913	0	>= 2 years	North	1	1	2950	171	4742	359	12	1989
14	6	1990	4913	0	>= 2 years	North	0
14	6	1990	4913	1	>= 2 years	North
14	6	1990	4913	0	>= 2 years	North	0
14	6	1990	4913	0	>= 2 years	North	0
14	6	1990	4913	0	< 2 years	North	0
14	6	1990	4913	0	>= 2 years	North	0
14	6	1990	4913	1	>= 2 years	North
14	6	1990	4913	0	< 2 years	North	0
14	6	1990	4913	0	< 2 years	North	0
14	6	1990	4913	0	>= 2 years	North	0
14	6	1990	4913	0	< 2 years	North	0
14	6	1990	4913	0	>= 2 years	North	0
14	6	1990	4913	1	< 2 years	North
14	6	1990	4913	0	>= 2 years	North	1	1	3325	176	4737	354	12	1989
14	6	1990	4913	0	< 2 years	North	0
14	6	1990	4913	0	< 2 years	North	0
14	6	1990	4913	0	>= 2 years	North	1	1	675	124	4789	41	2	1990
15	6	1990	4914	0	>= 2 years	North	0
15	6	1990	4914	0	>= 2 years	North	0
15	6	1990	4914	0	>= 2 years	North	1	1	4350	188	4726	343	12	1989
15	6	1990	4914	1	< 2 years	North
15	6	1990	4914	1	>= 2 years	North
15	6	1990	4914	1	< 2 years	North
15	6	1990	4914	0	>= 2 years	North	0
15	6	1990	4914	0	>= 2 years	North	1	0	425	113	4801	53	2	1990
15	6	1990	4914	0	< 2 years	North	0
15	6	1990	4914	0	>= 2 years	North	0
15	6	1990	4914	0	< 2 years	North	0
15	6	1990	4914	0	>= 2 years	North	1	0	2200	160	4754	6	1	1990
15	6	1990	4914	0	< 2 years	North	0
15	6	1990	4914	0	>= 2 years	North	1	1	2	59	4855	107	4	1990
15	6	1990	4914	1	>= 2 years	North
15	6	1990	4914	1	>= 2 years	North
15	6	1990	4914	1	< 2 years	North
15	6	1990	4914	1	>= 2 years	North
15	6	1990	4914	0	< 2 years	North	0
15	6	1990	4914	1	>= 2 years	North
15	6	1990	4914	0	>= 2 years	North	1	1	1350	143	4771	23	1	1990
15	6	1990	4914	1	>= 2 years	North
15	6	1990	4914	0	>= 2 years	North	0
15	6	1990	4914	1	>= 2 years	North
15	6	1990	4914	0	< 2 years	North	0
15	6	1990	4914	0	< 2 years	North	0
15	6	1990	4914	0	>= 2 years	North	0
15	6	1990	4914	0	< 2 years	North	0
15	6	1990	4914	0	>= 2 years	North	0
15	6	1990	4914	1	>= 2 years	North
15	6	1990	4914	0	>= 2 years	North	1	0	2450	164	4750	2	1	1990
15	6	1990	4914	0	>= 2 years	North	1	1	14	69	4845	97	4	1990
15	6	1990	4914	1	< 2 years	North
15	6	1990	4914	1	< 2 years	North
15	6	1990	4914	0	< 2 years	North	0
15	6	1990	4914	0	>= 2 years	North	1	0	1450	145	4769	21	1	1990
15	6	1990	4914	0	>= 2 years	North	0
15	6	1990	4914	0	>= 2 years	North	1	U	1	57	4857	109	4	1990
15	6	1990	4914	1	>= 2 years	North
26	7	1990	4955	0	>= 2 years	North	0
26	7	1990	4955	0	>= 2 years	North	0
26	7	1990	4955	1	>= 2 years	North
26	7	1990	4955	1	< 2 years	North
26	7	1990	4955	0	>= 2 years	North	1	0	2800	169	4786	38	2	1990
26	7	1990	4955	1	>= 2 years	North
26	7	1990	4955	0	>= 2 years	North	0
26	7	1990	4955	1	< 2 years	North
26	7	1990	4955	1	>= 2 years	North
26	7	1990	4955	0	>= 2 years	North	0
26	7	1990	4955	1	< 2 years	North
26	7	1990	4955	0	>= 2 years	North	1	1	675	124	4831	83	3	1990
26	7	1990	4955	0	>= 2 years	North	0
26	7	1990	4955	0	>= 2 years	North	0
26	7	1990	4955	0	>= 2 years	North
26	7	1990	4955	0	< 2 years	North	0
26	7	1990	4955	0	>= 2 years	North	1	0	900	131	4824	76	3	1990
26	7	1990	4955	0	< 2 years	North	0
26	7	1990	4955	0	< 2 years	North	0
26	7	1990	4955	1	< 2 years	North
26	7	1990	4955	0	>= 2 years	North	1	1	4000	185	4770	22	1	1990
26	7	1990	4955	0	< 2 years	North	0
26	7	1990	4955	0	>= 2 years	North	1	0	7650	217	4738	355	12	1989
26	7	1990	4955	1	< 2 years	North
26	7	1990	4955	0	>= 2 years	North	1	0	5200	197	4758	10	1	1990
26	7	1990	4955	1	>= 2 years	North
26	7	1990	4955	0	>= 2 years	North	1	0	3750	182	4773	25	1	1990
26	7	1990	4955	1	< 2 years	North
26	7	1990	4955	0	< 2 years	North	0
26	7	1990	4955	1	< 2 years	North
26	7	1990	4955	0	>= 2 years	North	1	0	325	107	4848	100	4	1990
26	7	1990	4955	0	>= 2 years	North	1	0	1800	153	4802	54	2	1990
18	8	1991	5343	0	>= 2 years	North	0
18	6	1992	5648	0	>= 2 years	North	0
18	6	1992	5648	0	< 2 years	North	0
18	6	1992	5648	0	>= 2 years	North	0
18	6	1992	5648	0	>= 2 years	North	0
18	6	1992	5648	0	>= 2 years	North	0
18	6	1992	5648	0	>= 2 years	North	0
18	6	1992	5648	0	>= 2 years	North	0
18	6	1992	5648	1	< 2 years	North
18	6	1992	5648	1	>= 2 years	North
18	6	1992	5648	0	< 2 years	North	0
18	6	1992	5648	0	< 2 years	North	0
18	6	1992	5648	1	>= 2 years	North
18	6	1992	5648	0	< 2 years	North	0
18	6	1992	5648	0	>= 2 years	North	0
18	6	1992	5648	0	>= 2 years	North	0
18	6	1992	5648	1	>= 2 years	North
18	6	1992	5648	1	< 2 years	North
18	6	1992	5648	0	>= 2 years	North	0
18	6	1992	5648	0	< 2 years	North	0
18	6	1992	5648	1	>= 2 years	North
18	6	1992	5648	1	< 2 years	North
18	6	1992	5648	0	< 2 years	North	0
18	6	1992	5648	1	>= 2 years	North
18	6	1992	5648	1	>= 2 years	North
18	6	1992	5648	0	>= 2 years	North	0
18	6	1992	5648	0	>= 2 years	North	0
18	6	1992	5648	1	>= 2 years	North
18	6	1992	5648	1	>= 2 years	North
18	6	1992	5648	0	>= 2 years	North	0
18	6	1992	5648	0	>= 2 years	North	0
18	8	1992	5709	0	>= 2 years	North	0
18	8	1992	5709	1	>= 2 years	North
18	8	1992	5709	0	>= 2 years	North	0
18	8	1992	5709	1	< 2 years	North
18	8	1992	5709	0	>= 2 years	North	0
18	8	1992	5709	1	>= 2 years	North
18	8	1992	5709	1	>= 2 years	North
18	8	1992	5709	0	>= 2 years	North	0
18	8	1992	5709	1	>= 2 years	North
18	8	1992	5709	1	>= 2 years	North
18	8	1992	5709	0	>= 2 years	North	0
18	8	1992	5709	1	>= 2 years	North
18	8	1992	5709	0	>= 2 years	North	0
18	8	1992	5709	0	>= 2 years	North	0
18	8	1992	5709	0	>= 2 years	North	0
18	8	1992	5709	1	>= 2 years	North
18	8	1992	5709	0	>= 2 years	North	0
18	8	1992	5709	0	>= 2 years	North	0
18	8	1992	5709	0	>= 2 years	North	0
18	8	1992	5709	0	>= 2 years	North	0
18	8	1992	5709	0	>= 2 years	North	0
18	8	1992	5709	0	>= 2 years	North	0
18	8	1992	5709	1	>= 2 years	North
18	8	1992	5709	1	>= 2 years	North
18	8	1992	5709	0	>= 2 years	North	0
18	8	1992	5709	0	>= 2 years	North	0
18	8	1992	5709	0	>= 2 years	North	0
18	8	1992	5709	1	>= 2 years	North
18	8	1992	5709	0	>= 2 years	North	0
18	8	1992	5709	0	>= 2 years	North	0
18	8	1992	5709	1	>= 2 years	North
18	8	1992	5709	1	>= 2 years	North
18	8	1992	5709	0	>= 2 years	North	0
18	8	1992	5709	0	>= 2 years	North	0
18	8	1992	5709	0	>= 2 years	North	0
11	6	1994	6371	1	< 2 years	North
5	6	1984	2713	0	>= 2 years	North	1	0	14000	255	2458	267	9	1983
5	6	1984	2713	0	< 2 years	North	0
5	6	1984	2713	0	>= 2 years	North	1	1	500	117	2596	40	2	1984
5	6	1984	2713	1	>= 2 years	North
5	6	1984	2713	0	>= 2 years	North	1	0	216	100	2613	57	2	1984
5	6	1984	2713	0	>= 2 years	North	0
5	6	1984	2713	1	< 2 years	North
5	6	1984	2713	0	>= 2 years	North	0
5	6	1984	2713	1	>= 2 years	North
5	6	1984	2713	1	>= 2 years	North
5	6	1984	2713	0	>= 2 years	North	1	0	100	88	2625	69	3	1984
5	6	1984	2713	1	>= 2 years	North
5	6	1984	2713	1	>= 2 years	North
5	6	1984	2713	1	>= 2 years	North
5	6	1984	2713	1	>= 2 years	North
5	6	1984	2713	1	>= 2 years	North
5	6	1984	2713	0	>= 2 years	North	1	1	133	92	2621	65	3	1984
5	6	1984	2713	0	>= 2 years	North	0
5	6	1984	2713	0	>= 2 years	North	0
5	6	1984	2713	1	>= 2 years	North
5	6	1984	2713	0	>= 2 years	North	0
5	6	1984	2713	0	>= 2 years	North	0
5	6	1984	2713	0	>= 2 years	North	0
5	6	1984	2713	0	>= 2 years	North	0
5	6	1984	2713	0	>= 2 years	North	1	0	489	116	2597	41	2	1984
5	6	1984	2713	0	< 2 years	North	0
5	6	1984	2713	0	>= 2 years	North	1	1	62	82	2631	75	3	1984
5	6	1984	2713	0	>= 2 years	North	1	1	147	94	2619	63	3	1984
5	6	1984	2713	0	>= 2 years	North	0
5	6	1984	2713	0	>= 2 years	North	1	0	398	112	2601	45	2	1984
5	6	1984	2713	0	>= 2 years	North	1	1	28	75	2638	82	3	1984
5	6	1984	2713	1	>= 2 years	North
5	6	1984	2713	0	>= 2 years	North	1	1	45000	353	2360	169	6	1983
5	6	1984	2713	1	< 2 years	North
5	6	1984	2713	1	>= 2 years	North
5	6	1984	2713	1	>= 2 years	North
5	6	1984	2713	1	>= 2 years	North
5	6	1984	2713	0	>= 2 years	North	1	0	194	98	2615	59	2	1984
5	6	1984	2713	0	< 2 years	North	0
5	6	1984	2713	0	>= 2 years	North	1	1	603	121	2592	36	2	1984
5	6	1984	2713	0	< 2 years	North	0
5	6	1984	2713	0	< 2 years	North	0
5	6	1984	2713	0	>= 2 years	North	1	1	171	96	2617	61	3	1984
5	6	1984	2713	0	< 2 years	North	0
5	6	1984	2713	0	>= 2 years	North	0
5	6	1984	2713	1	< 2 years	North
5	6	1984	2713	1	< 2 years	North
12	6	1984	2720	1	>= 2 years	North
12	6	1984	2720	1	>= 2 years	North
12	6	1984	2720	0	< 2 years	North	0
12	6	1984	2720	1	>= 2 years	North
12	6	1984	2720	1	>= 2 years	North
12	6	1984	2720	0	>= 2 years	North	1	0	442	114	2606	50	2	1984
12	6	1984	2720	1	< 2 years	North
12	6	1984	2720	0	< 2 years	North	0
12	6	1984	2720	0	>= 2 years	North	0
12	6	1984	2720	0	>= 2 years	North	0
12	6	1984	2720	1	< 2 years	North
12	6	1984	2720	0	>= 2 years	North	1	1	62	82	2638	82	3	1984
12	6	1984	2720	0	< 2 years	North	0
12	6	1984	2720	0	>= 2 years	North	1	1	587	120	2600	44	2	1984
12	6	1984	2720	1	>= 2 years	North
12	6	1984	2720	1	>= 2 years	North
12	6	1984	2720	1	>= 2 years	North
12	6	1984	2720	1	>= 2 years	North
12	6	1984	2720	1	>= 2 years	North
12	6	1984	2720	0	>= 2 years	North	0
12	6	1984	2720	0	>= 2 years	North	0
12	6	1984	2720	0	< 2 years	North	0
12	6	1984	2720	0	>= 2 years	North	1	U	4	62	2658	102	4	1984
12	6	1984	2720	0	>= 2 years	North	0
12	6	1984	2720	1	>= 2 years	North
12	6	1984	2720	1	>= 2 years	North
12	6	1984	2720	0	< 2 years	North	0
12	6	1984	2720	1	>= 2 years	North
12	6	1984	2720	0	>= 2 years	North	0
12	6	1984	2720	0	>= 2 years	North	0
12	6	1984	2720	0	< 2 years	North	0
12	6	1984	2720	1	>= 2 years	North
12	6	1984	2720	1	>= 2 years	North
12	6	1984	2720	0	>= 2 years	North	0
12	6	1984	2720	0	>= 2 years	North	1	1	409	112	2608	52	2	1984
12	6	1984	2720	0	>= 2 years	North	0
12	6	1984	2720	0	< 2 years	North	0
12	6	1984	2720	1	>= 2 years	North
12	6	1984	2720	1	>= 2 years	North
12	6	1984	2720	1	>= 2 years	North
12	6	1984	2720	1	>= 2 years	North
19	6	1984	2727	1	>= 2 years	North
19	6	1984	2727	0	>= 2 years	North	0
19	6	1984	2727	0	>= 2 years	North	0
19	6	1984	2727	1	>= 2 years	North
19	6	1984	2727	1	< 2 years	North
19	6	1984	2727	1	>= 2 years	North
19	6	1984	2727	0	>= 2 years	North	0
19	6	1984	2727	0	>= 2 years	North	1	1	535	118	2609	53	2	1984
19	6	1984	2727	1	< 2 years	North
19	6	1984	2727	1	< 2 years	North
19	6	1984	2727	0	>= 2 years	North	1	1	111	90	2637	81	3	1984
19	6	1984	2727	0	>= 2 years	North	0
19	6	1984	2727	0	< 2 years	North	0
19	6	1984	2727	0	>= 2 years	North	1	1	152	94	2633	77	3	1984
19	6	1984	2727	0	>= 2 years	North	0
19	6	1984	2727	0	>= 2 years	North	0
19	6	1984	2727	0	< 2 years	North	0
19	6	1984	2727	0	>= 2 years	North	0
19	6	1984	2727	0	>= 2 years	North	0
19	6	1984	2727	0	>= 2 years	North	0
19	6	1984	2727	0	< 2 years	North	0
19	6	1984	2727	0	>= 2 years	North	1	0	210	99	2628	72	3	1984
19	6	1984	2727	0	>= 2 years	North	0
19	6	1984	2727	0	>= 2 years	North	0
19	6	1984	2727	1	>= 2 years	North
19	6	1984	2727	0	>= 2 years	North	0
19	6	1984	2727	0	>= 2 years	North	1	1	7	65	2662	106	4	1984
19	6	1984	2727	0	< 2 years	North	0
19	6	1984	2727	0	>= 2 years	North	0
19	6	1984	2727	1	>= 2 years	North
19	6	1984	2727	0	>= 2 years	North	0
19	6	1984	2727	0	< 2 years	North	0
19	6	1984	2727	1	>= 2 years	North
19	6	1984	2727	0	< 2 years	North	0
19	6	1984	2727	1	>= 2 years	North
19	6	1984	2727	0	>= 2 years	North	0
19	6	1984	2727	1	>= 2 years	North
20	6	1984	2728	1	>= 2 years	North
20	6	1984	2728	0	>= 2 years	North	1	U	750	126	2602	46	2	1984
20	6	1984	2728	0	>= 2 years	North	0
20	6	1984	2728	0	< 2 years	North	0
20	6	1984	2728	1	>= 2 years	North
20	6	1984	2728	1	>= 2 years	North
20	6	1984	2728	1	< 2 years	North
20	6	1984	2728	0	>= 2 years	North	0
20	6	1984	2728	1	< 2 years	North
20	6	1984	2728	1	< 2 years	North
20	6	1984	2728	0	>= 2 years	North	1	1	16	70	2658	102	4	1984
20	6	1984	2728	0	< 2 years	North	0
20	6	1984	2728	1	>= 2 years	North
20	6	1984	2728	0	< 2 years	North	0
20	6	1984	2728	1	>= 2 years	North
20	6	1984	2728	1	>= 2 years	North
20	6	1984	2728	1	>= 2 years	North
20	6	1984	2728	0	>= 2 years	North	0
20	6	1984	2728	0	>= 2 years	North	1	1	34	76	2652	96	4	1984
20	6	1984	2728	1	< 2 years	North
20	6	1984	2728	0	< 2 years	North	0
20	6	1984	2728	1	>= 2 years	North
20	6	1984	2728	1	< 2 years	North
20	6	1984	2728	1	< 2 years	North
20	6	1984	2728	0	< 2 years	North	0
20	6	1984	2728	0	>= 2 years	North	1	1	11	68	2660	104	4	1984
20	6	1984	2728	1	< 2 years	North
20	6	1984	2728	1	>= 2 years	North
20	6	1984	2728	0	>= 2 years	North	0
20	6	1984	2728	0	< 2 years	North	0
20	6	1984	2728	0	>= 2 years	North	0
20	6	1984	2728	1	>= 2 years	North
20	6	1984	2728	1	>= 2 years	North
20	6	1984	2728	0	< 2 years	North	0
20	6	1984	2728	1	>= 2 years	North
20	6	1984	2728	1	>= 2 years	North
20	6	1984	2728	1	>= 2 years	North
20	6	1984	2728	1	< 2 years	North
20	6	1984	2728	1	< 2 years	North
20	6	1984	2728	1	>= 2 years	North
20	6	1984	2728	0	>= 2 years	North	0
20	6	1984	2728	0	>= 2 years	North	0
20	6	1984	2728	1	< 2 years	North
20	6	1984	2728	1	< 2 years	North
20	6	1984	2728	0	>= 2 years	North	1	1	236	101	2627	71	3	1984
20	6	1984	2728	0	>= 2 years	North	0
20	6	1984	2728	0	< 2 years	North	0
21	6	1984	2729	0	< 2 years	North	0
21	6	1984	2729	0	>= 2 years	North	1	0	354	109	2620	64	3	1984
21	6	1984	2729	0	>= 2 years	North	1	0	950	133	2596	40	2	1984
21	6	1984	2729	1	< 2 years	North
21	6	1984	2729	1	>= 2 years	North
21	6	1984	2729	1	>= 2 years	North
21	6	1984	2729	1	>= 2 years	North
21	6	1984	2729	0	< 2 years	North	0
21	6	1984	2729	1	>= 2 years	North
21	6	1984	2729	0	>= 2 years	North	1	0	21	72	2657	101	4	1984
21	6	1984	2729	1	>= 2 years	North
21	6	1984	2729	1	>= 2 years	North
21	6	1984	2729	0	< 2 years	North	0
21	6	1984	2729	0	< 2 years	North	0
21	6	1984	2729	0	>= 2 years	North	1	0	650	123	2606	50	2	1984
21	6	1984	2729	1	>= 2 years	North
21	6	1984	2729	0	>= 2 years	North	0
21	6	1984	2729	0	< 2 years	North	0
21	6	1984	2729	0	< 2 years	North	0
21	6	1984	2729	1	>= 2 years	North
21	6	1984	2729	0	>= 2 years	North	1	0	300	106	2623	67	3	1984
21	6	1984	2729	1	>= 2 years	North
21	6	1984	2729	0	< 2 years	North	0
21	6	1984	2729	0	>= 2 years	North	1	0	700	125	2604	48	2	1984
21	6	1984	2729	1	>= 2 years	North
21	6	1984	2729	1	>= 2 years	North
21	6	1984	2729	1	>= 2 years	North
21	6	1984	2729	1	< 2 years	North
21	6	1984	2729	0	< 2 years	North	0
21	6	1984	2729	1	>= 2 years	North
21	6	1984	2729	1	>= 2 years	North
21	6	1984	2729	0	>= 2 years	North	1	0	374	110	2619	63	3	1984
21	6	1984	2729	0	>= 2 years	North	0
21	6	1984	2729	0	>= 2 years	North	0
21	6	1984	2729	1	>= 2 years	North
21	6	1984	2729	0	< 2 years	North	0
21	6	1984	2729	0	>= 2 years	North	1	1	750	126	2603	47	2	1984
21	6	1984	2729	1	>= 2 years	North
21	6	1984	2729	1	< 2 years	North
21	6	1984	2729	0	>= 2 years	North	0
21	6	1984	2729	1	>= 2 years	North
21	6	1984	2729	0	>= 2 years	North	1	1	453	114	2615	59	2	1984
21	6	1984	2729	0	>= 2 years	North	0
21	6	1984	2729	1	>= 2 years	North
22	6	1984	2730	0	>= 2 years	North	0
22	6	1984	2730	0	< 2 years	North	0
22	6	1984	2730	0	< 2 years	North	0
22	6	1984	2730	1	< 2 years	North
22	6	1984	2730	0	< 2 years	North	0
22	6	1984	2730	0	>= 2 years	North	1	0	950	133	2597	41	2	1984
22	6	1984	2730	1	< 2 years	North
22	6	1984	2730	1	>= 2 years	North
22	6	1984	2730	0	>= 2 years	North	1	1	273	104	2626	70	3	1984
22	6	1984	2730	1	>= 2 years	North
22	6	1984	2730	1	>= 2 years	North
22	6	1984	2730	0	< 2 years	North	0
22	6	1984	2730	0	>= 2 years	North	0
22	6	1984	2730	1	>= 2 years	North
22	6	1984	2730	1	>= 2 years	North
22	6	1984	2730	0	>= 2 years	North	1	1	27	74	2656	100	4	1984
22	6	1984	2730	0	< 2 years	North	0
22	6	1984	2730	0	>= 2 years	North	1	1	405	112	2618	62	3	1984
22	6	1984	2730	1	>= 2 years	North
22	6	1984	2730	0	>= 2 years	North	0
22	6	1984	2730	0	>= 2 years	North	0
22	6	1984	2730	1	>= 2 years	North
22	6	1984	2730	0	< 2 years	North	0
22	6	1984	2730	1	>= 2 years	North
22	6	1984	2730	0	>= 2 years	North	1	0	265	104	2626	70	3	1984
22	6	1984	2730	1	>= 2 years	North
22	6	1984	2730	0	>= 2 years	North	1	0	39	78	2652	96	4	1984
29	10	1984	2859	0	>= 2 years	North	0
29	10	1984	2859	1	< 2 years	North
29	10	1984	2859	0	>= 2 years	North	0
29	10	1984	2859	0	< 2 years	North	0
29	10	1984	2859	0	>= 2 years	North	0
29	10	1984	2859	0	>= 2 years	North	1	0	9000	227	2632	76	3	1984
29	10	1984	2859	0	>= 2 years	North	1	1	14300	257	2602	46	2	1984
29	10	1984	2859	0	>= 2 years	North	0
29	10	1984	2859	0	>= 2 years	North	0
29	10	1984	2859	1	>= 2 years	North
29	10	1984	2859	1	>= 2 years	North
29	10	1984	2859	0	>= 2 years	North	0
29	10	1984	2859	0	>= 2 years	North	0
29	10	1984	2859	0	>= 2 years	North	0
29	10	1984	2859	0	>= 2 years	North	0
29	10	1984	2859	1	>= 2 years	North
29	10	1984	2859	0	>= 2 years	North	0
29	10	1984	2859	0	>= 2 years	North	1	1	410	112	2747	191	7	1984
29	10	1984	2859	1	>= 2 years	North
29	10	1984	2859	1	< 2 years	North
29	10	1984	2859	1	< 2 years	North
29	10	1984	2859	1	>= 2 years	North
29	10	1984	2859	1	>= 2 years	North
29	10	1984	2859	0	>= 2 years	North	0
29	10	1984	2859	1	< 2 years	North
29	10	1984	2859	0	< 2 years	North	0
29	10	1984	2859	1	>= 2 years	North
29	10	1984	2859	0	< 2 years	North	0
29	10	1984	2859	1	>= 2 years	North
29	10	1984	2859	0	>= 2 years	North	0
29	10	1984	2859	1	>= 2 years	North
29	10	1984	2859	0	>= 2 years	North	0
29	10	1984	2859	0	>= 2 years	North	0
29	10	1984	2859	0	>= 2 years	North	0
29	10	1984	2859	0	>= 2 years	North	0
29	10	1984	2859	0	>= 2 years	North	0
29	10	1984	2859	1	>= 2 years	North
12	7	1985	3115	1	>= 2 years	North
12	7	1985	3115	1	< 2 years	North
12	7	1985	3115	1	< 2 years	North
12	7	1985	3115	1	>= 2 years	North
12	7	1985	3115	1	>= 2 years	North
12	7	1985	3115	1	>= 2 years	North
12	7	1985	3115	1	>= 2 years	North
12	7	1985	3115	0	< 2 years	North	0
12	7	1985	3115	1	< 2 years	North
12	7	1985	3115	1	>= 2 years	North
12	7	1985	3115	1	>= 2 years	North
12	7	1985	3115	1	>= 2 years	North
12	7	1985	3115	0	>= 2 years	North	0
12	7	1985	3115	1	>= 2 years	North
12	7	1985	3115	1	>= 2 years	North
12	7	1985	3115	1	>= 2 years	North
12	7	1985	3115	0	< 2 years	North	0
12	7	1985	3115	1	< 2 years	North
12	7	1985	3115	1	>= 2 years	North
12	7	1985	3115	0	>= 2 years	North	1	1	39500	340	2775	219	8	1984
12	7	1985	3115	1	>= 2 years	North
12	7	1985	3115	0	< 2 years	North	0
12	7	1985	3115	1	< 2 years	North
12	7	1985	3115	1	>= 2 years	North
12	7	1985	3115	1	>= 2 years	North
12	7	1985	3115	0	< 2 years	North	0
12	7	1985	3115	1	< 2 years	North
12	7	1985	3115	0	>= 2 years	North	1	0	3	61	3054	132	5	1985
12	7	1985	3115	1	>= 2 years	North
12	7	1985	3115	0	>= 2 years	North	1	0	12000	245	2870	314	11	1984
12	7	1985	3115	1	< 2 years	North
17	7	1985	3120	1	>= 2 years	North
17	7	1985	3120	1	>= 2 years	North
17	7	1985	3120	0	>= 2 years	North	1	0	3	61	3059	137	5	1985
17	7	1985	3120	1	>= 2 years	North
17	7	1985	3120	1	>= 2 years	North
17	7	1985	3120	0	>= 2 years	North	1	1	81	86	3034	112	4	1985
17	7	1985	3120	0	>= 2 years	North	0
17	7	1985	3120	1	>= 2 years	North
17	7	1985	3120	0	>= 2 years	North	0
17	7	1985	3120	0	>= 2 years	North	1	0	2050	157	2963	41	2	1985
17	7	1985	3120	0	>= 2 years	North	1	1	1150	138	2982	60	3	1985
17	7	1985	3120	0	>= 2 years	North	1	1	1600	149	2971	49	2	1985
17	7	1985	3120	1	>= 2 years	North
17	7	1985	3120	1	< 2 years	North
17	7	1985	3120	1	>= 2 years	North
17	7	1985	3120	0	< 2 years	North	0
17	7	1985	3120	0	>= 2 years	North	1	1	1800	153	2967	45	2	1985
17	7	1985	3120	1	< 2 years	North
17	7	1985	3120	1	>= 2 years	North
17	7	1985	3120	1	< 2 years	North
17	7	1985	3120	0	>= 2 years	North	0
17	7	1985	3120	1	< 2 years	North
17	7	1985	3120	0	>= 2 years	North	0
17	7	1985	3120	0	< 2 years	North	0
17	7	1985	3120	1	>= 2 years	North
17	7	1985	3120	0	>= 2 years	North	1	1	44	79	3041	119	4	1985
17	7	1985	3120	0	< 2 years	North	0
17	7	1985	3120	1	>= 2 years	North
17	7	1985	3120	0	< 2 years	North	0
17	7	1985	3120	0	>= 2 years	North	1	0	272	104	3016	94	4	1985
17	7	1985	3120	1	>= 2 years	North
17	7	1985	3120	1	< 2 years	North
17	7	1985	3120	1	>= 2 years	North
17	7	1985	3120	0	< 2 years	North	0
17	7	1985	3120	0	>= 2 years	North	0
17	7	1985	3120	0	< 2 years	North	0
17	7	1985	3120	0	>= 2 years	North	1	0	3850	183	2937	15	1	1985
17	7	1985	3120	0	< 2 years	North	0
17	7	1985	3120	0	>= 2 years	North	1	1	600	121	2999	77	3	1985
17	7	1985	3120	0	< 2 years	North	0
17	7	1985	3120	1	>= 2 years	North
17	7	1985	3120	0	< 2 years	North	0
17	7	1985	3120	0	>= 2 years	North	1	0	2050	157	2963	41	2	1985
16	5	1986	3423	0	>= 2 years	North	1	0	2250	161	3262	340	12	1985
16	5	1986	3423	0	>= 2 years	North	1	1	67	83	3340	53	2	1986
16	5	1986	3423	0	>= 2 years	North	0
16	5	1986	3423	1	>= 2 years	North
16	5	1986	3423	0	>= 2 years	North	1	U	1	57	3366	79	3	1986
16	5	1986	3423	0	>= 2 years	North	0
16	5	1986	3423	0	>= 2 years	North	1	1	53	81	3342	55	2	1986
16	5	1986	3423	0	>= 2 years	North	1	1	12700	248	3175	253	9	1985
16	5	1986	3423	0	>= 2 years	North	1	0	270	104	3319	32	2	1986
16	5	1986	3423	0	< 2 years	North	0
16	5	1986	3423	1	< 2 years	North
16	5	1986	3423	0	< 2 years	North	0
16	5	1986	3423	1	>= 2 years	North
16	5	1986	3423	1	< 2 years	North
16	5	1986	3423	0	>= 2 years	North	1	1	421	113	3310	23	1	1986
16	5	1986	3423	0	>= 2 years	North	1	1	239	102	3321	34	2	1986
16	5	1986	3423	1	< 2 years	North	0
16	5	1986	3423	0	< 2 years	North	0
16	5	1986	3423	0	>= 2 years	North	1	U	2	59	3364	77	3	1986
16	5	1986	3423	1	>= 2 years	North	1	U	2	59	3364	77	3	1986
16	5	1986	3423	0	>= 2 years	North	0
16	5	1986	3423	0	>= 2 years	North	1	U	2	59	3364	77	3	1986
16	5	1986	3423	0	< 2 years	North	0
16	5	1986	3423	1	>= 2 years	North
16	5	1986	3423	1	< 2 years	North
16	5	1986	3423	1	>= 2 years	North
16	5	1986	3423	0	< 2 years	North	0
16	5	1986	3423	0	>= 2 years	North	0
16	5	1986	3423	0	< 2 years	North	0
16	5	1986	3423	0	>= 2 years	North	0
16	5	1986	3423	0	< 2 years	North	0
16	5	1986	3423	1	< 2 years	North
10	6	1986	3448	0	< 2 years	North	0
10	6	1986	3448	0	< 2 years	North	0
10	6	1986	3448	0	>= 2 years	North	1	0	74	84	3364	77	3	1986
10	6	1986	3448	0	>= 2 years	North	1	U	1	57	3391	104	4	1986
10	6	1986	3448	0	>= 2 years	North	1	U	1	57	3391	104	4	1986
10	6	1986	3448	0	>= 2 years	North	0
10	6	1986	3448	1	>= 2 years	North
10	6	1986	3448	1	>= 2 years	North
10	6	1986	3448	0	< 2 years	North	0
10	6	1986	3448	1	< 2 years	North
10	6	1986	3448	0	>= 2 years	North	1	U	1	57	3391	104	4	1986
10	6	1986	3448	0	< 2 years	North	0
10	6	1986	3448	0	>= 2 years	North	0
10	6	1986	3448	0	>= 2 years	North	1	1	2700	168	3280	358	12	1985
10	6	1986	3448	0	>= 2 years	North	1
10	6	1986	3448	1	>= 2 years	North
10	6	1986	3448	0	< 2 years	North	0
10	6	1986	3448	0	>= 2 years	North	0
10	6	1986	3448	0	>= 2 years	North	0
10	6	1986	3448	0	>= 2 years	North	1	0	349	109	3339	52	2	1986
10	6	1986	3448	1	< 2 years	North
10	6	1986	3448	1	>= 2 years	North
10	6	1986	3448	1	>= 2 years	North
10	6	1986	3448	0	>= 2 years	North	1	0	20	72	3376	89	3	1986
10	6	1986	3448	1	< 2 years	North
10	6	1986	3448	1	>= 2 years	North
10	6	1986	3448	0	>= 2 years	North	1	1	36	77	3371	84	3	1986
10	6	1986	3448	0	>= 2 years	North	0
10	6	1986	3448	1	>= 2 years	North
10	6	1986	3448	1	< 2 years	North
10	6	1986	3448	0	< 2 years	North	0
10	6	1986	3448	1	>= 2 years	North
10	6	1986	3448	1	>= 2 years	North
10	6	1986	3448	1	< 2 years	North
11	6	1986	3449	1	< 2 years	North
11	6	1986	3449	0	< 2 years	North	0
11	6	1986	3449	1	< 2 years	North
11	6	1986	3449	1	>= 2 years	North
11	6	1986	3449	0	>= 2 years	North	1	1	530	118	3331	44	2	1986
11	6	1986	3449	0	>= 2 years	North	0
11	6	1986	3449	0	>= 2 years	North	0
11	6	1986	3449	0	>= 2 years	North	0
11	6	1986	3449	0	>= 2 years	North	1	1	175	96	3353	66	3	1986
11	6	1986	3449	1	< 2 years	North
11	6	1986	3449	0	>= 2 years	North	1	1	62	82	3367	80	3	1986
11	6	1986	3449	1	< 2 years	North
11	6	1986	3449	0	< 2 years	North	0
11	6	1986	3449	0	< 2 years	North	0
11	6	1986	3449	1	< 2 years	North
11	6	1986	3449	0	>= 2 years	North	1	1	74	84	3365	78	3	1986
11	6	1986	3449	0	>= 2 years	North	1	1	272	104	3345	58	2	1986
11	6	1986	3449	1	< 2 years	North
11	6	1986	3449	1	>= 2 years	North
11	6	1986	3449	0	>= 2 years	North	1	1	1500	147	3302	15	1	1986
11	6	1986	3449	0	>= 2 years	North	0
11	6	1986	3449	0	>= 2 years	North	1	1	125	91	3358	71	3	1986
11	6	1986	3449	1	< 2 years	North
11	6	1986	3449	0	>= 2 years	North	1	0	23	73	3376	89	3	1986
11	6	1986	3449	0	>= 2 years	North	1	0	930	132	3317	30	1	1986
11	6	1986	3449	0	>= 2 years	North	1	0	119	91	3358	71	3	1986
11	6	1986	3449	1	< 2 years	North
11	6	1986	3449	0	>= 2 years	North	1	0	398	112	3337	50	2	1986
11	6	1986	3449	0	>= 2 years	North	0
11	6	1986	3449	0	>= 2 years	North	1	1	2310	162	3287	365	12	1985
11	6	1986	3449	0	< 2 years	North	0
11	6	1986	3449	1	< 2 years	North
12	6	1986	3450	0	< 2 years	North	0
12	6	1986	3450	0	>= 2 years	North	0
12	6	1986	3450	0	>= 2 years	North	0
12	6	1986	3450	1	< 2 years	North
12	6	1986	3450	1	>= 2 years	North
12	6	1986	3450	0	< 2 years	North	0
12	6	1986	3450	1	< 2 years	North
12	6	1986	3450	0	>= 2 years	North	0
12	6	1986	3450	0	>= 2 years	North	1	0	353	109	3341	54	2	1986
12	6	1986	3450	0	>= 2 years	North	1	U	1	57	3393	106	4	1986
12	6	1986	3450	1	>= 2 years	North
12	6	1986	3450	0	< 2 years	North	0
12	6	1986	3450	1	>= 2 years	North
12	6	1986	3450	0	>= 2 years	North	0
12	6	1986	3450	0	< 2 years	North	0
12	6	1986	3450	1	< 2 years	North
12	6	1986	3450	0	>= 2 years	North	1	0	24	73	3377	90	3	1986
12	6	1986	3450	0	>= 2 years	North	1	U	1	57	3393	106	4	1986
12	6	1986	3450	0	< 2 years	North	0
12	6	1986	3450	0	>= 2 years	North	1	U	1	57	3393	106	4	1986
12	6	1986	3450	1	< 2 years	North
12	6	1986	3450	1	>= 2 years	North
12	6	1986	3450	1	< 2 years	North
12	6	1986	3450	0	>= 2 years	North	1	0	70	84	3366	79	3	1986
12	6	1986	3450	1	< 2 years	North
12	6	1986	3450	1	< 2 years	North
12	6	1986	3450	1	< 2 years	North
12	6	1986	3450	0	>= 2 years	North	0
12	6	1986	3450	0	< 2 years	North	0
12	6	1986	3450	0	< 2 years	North	0
12	6	1986	3450	0	>= 2 years	North	0
12	6	1986	3450	0	>= 2 years	North	1	0	33	76	3374	87	3	1986
12	6	1986	3450	1	< 2 years	North
13	6	1986	3451	1	>= 2 years	North
13	6	1986	3451	1	>= 2 years	North
13	6	1986	3451	1	>= 2 years	North
13	6	1986	3451	1	< 2 years	North
13	6	1986	3451	1	>= 2 years	North
13	6	1986	3451	0	< 2 years	North	0
13	6	1986	3451	0	>= 2 years	North	0
13	6	1986	3451	0	>= 2 years	North	0
13	6	1986	3451	0	< 2 years	North	0
13	6	1986	3451	0	>= 2 years	North	1	0	2450	164	3287	365	12	1985
13	6	1986	3451	0	< 2 years	North	0
13	6	1986	3451	0	>= 2 years	North	1	U	2	59	3392	105	4	1986
13	6	1986	3451	1	>= 2 years	North
13	6	1986	3451	1	< 2 years	North
13	6	1986	3451	0	>= 2 years	North	1	1	212	100	3351	64	3	1986
13	6	1986	3451	1	>= 2 years	North
13	6	1986	3451	1	< 2 years	North
13	6	1986	3451	0	>= 2 years	North	1	1	8	66	3385	98	4	1986
13	6	1986	3451	1	>= 2 years	North
13	6	1986	3451	0	< 2 years	North	0
13	6	1986	3451	1	>= 2 years	North
13	6	1986	3451	0	>= 2 years	North	0
13	6	1986	3451	1	>= 2 years	North
13	6	1986	3451	1	< 2 years	North
13	6	1986	3451	1	>= 2 years	North
13	6	1986	3451	0	< 2 years	North	0
13	6	1986	3451	0	< 2 years	North	0
13	6	1986	3451	0	>= 2 years	North	1	1	2750	169	3282	360	12	1985
13	6	1986	3451	0	>= 2 years	North	1	1	4850	194	3257	335	12	1985
13	6	1986	3451	1	< 2 years	North
13	6	1986	3451	0	>= 2 years	North	0
13	6	1986	3451	1	>= 2 years	North
27	10	1986	3587	0	>= 2 years	North	0
27	10	1986	3587	0	>= 2 years	North	1	0	26000	302	3285	363	12	1985
27	10	1986	3587	0	< 2 years	North	0
27	10	1986	3587	0	>= 2 years	North	1	1	30000	315	3272	350	12	1985
27	10	1986	3587	0	>= 2 years	North	1	0	6200	206	3381	94	4	1986
27	10	1986	3587	0	>= 2 years	North	0
27	10	1986	3587	0	< 2 years	North	0
27	10	1986	3587	0	< 2 years	North	0
27	10	1986	3587	0	>= 2 years	North	0
27	10	1986	3587	0	< 2 years	North	0
27	10	1986	3587	0	>= 2 years	North	0
27	10	1986	3587	1	< 2 years	North
27	10	1986	3587	0	>= 2 years	North	1	0	13600	253	3334	47	2	1986
27	10	1986	3587	1	< 2 years	North
27	10	1986	3587	1	>= 2 years	North
27	10	1986	3587	1	< 2 years	North
27	10	1986	3587	0	< 2 years	North	0
27	10	1986	3587	0	< 2 years	North	0
27	10	1986	3587	0	>= 2 years	North	1	1	13100	251	3336	49	2	1986
27	10	1986	3587	1	< 2 years	North
27	10	1986	3587	0	< 2 years	North	0
27	10	1986	3587	1	< 2 years	North
27	10	1986	3587	0	>= 2 years	North	1	0	25800	302	3285	363	12	1985
27	10	1986	3587	1	< 2 years	North
27	10	1986	3587	0	>= 2 years	North	1	1	5450	199	3388	101	4	1986
27	10	1986	3587	1	< 2 years	North
27	10	1986	3587	0	>= 2 years	North	0
27	10	1986	3587	0	>= 2 years	North	1	0	16050	265	3322	35	2	1986
27	10	1986	3587	0	>= 2 years	North	1	1	10100	234	3353	66	3	1986
27	10	1986	3587	1	>= 2 years	North
27	10	1986	3587	1	< 2 years	North
27	10	1986	3587	1	< 2 years	North
27	10	1986	3587	0	>= 2 years	North	0
27	10	1986	3587	0	>= 2 years	North	0
27	10	1986	3587	1	< 2 years	North
27	10	1986	3587	1	< 2 years	North
27	10	1986	3587	1	>= 2 years	North
27	10	1986	3587	0	>= 2 years	North	1	1	4460	190	3397	110	4	1986
27	10	1986	3587	1	>= 2 years	North
27	10	1986	3587	1	>= 2 years	North
27	10	1986	3587	1	< 2 years	North
27	10	1986	3587	0	>= 2 years	North	1	1	29100	312	3275	353	12	1985
30	10	1986	3590	0	>= 2 years	North	0
30	10	1986	3590	1	>= 2 years	North
30	10	1986	3590	0	>= 2 years	North	1	0	8450	223	3367	80	3	1986
30	10	1986	3590	0	< 2 years	North	0
30	10	1986	3590	1	>= 2 years	North
30	10	1986	3590	0	>= 2 years	North	1	1	3	61	3529	242	8	1986
30	10	1986	3590	1	< 2 years	North
30	10	1986	3590	1	>= 2 years	North
30	10	1986	3590	0	< 2 years	North	0
30	10	1986	3590	1	>= 2 years	North
30	10	1986	3590	1	< 2 years	North
30	10	1986	3590	0	>= 2 years	North	1	0	8200	221	3369	82	3	1986
30	10	1986	3590	0	>= 2 years	North	1	1	26600	304	3286	364	12	1985
30	10	1986	3590	1	>= 2 years	North
30	10	1986	3590	0	< 2 years	North	0
30	10	1986	3590	1	>= 2 years	North
30	10	1986	3590	1	>= 2 years	North
30	10	1986	3590	1	>= 2 years	North
30	10	1986	3590	1	>= 2 years	North
30	10	1986	3590	1	>= 2 years	North
30	10	1986	3590	1	< 2 years	North
30	10	1986	3590	0	>= 2 years	North	1	1	3000	172	3418	131	5	1986
30	10	1986	3590	1	< 2 years	North
30	10	1986	3590	1	>= 2 years	North
30	10	1986	3590	1	>= 2 years	North
30	10	1986	3590	1	>= 2 years	North
30	10	1986	3590	1	>= 2 years	North
30	10	1986	3590	1	>= 2 years	North
30	10	1986	3590	1	>= 2 years	North
10	11	1986	3601	0	>= 2 years	North	1	0	6120	205	3396	109	4	1986
10	11	1986	3601	1	>= 2 years	North
10	11	1986	3601	0	>= 2 years	North	1	0	4680	192	3409	122	5	1986
10	11	1986	3601	1	>= 2 years	North
10	11	1986	3601	0	>= 2 years	North	1	0	12600	248	3353	66	3	1986
10	11	1986	3601	0	>= 2 years	North	1	1	29000	312	3289	2	1	1986
10	11	1986	3601	0	>= 2 years	North	1	0	366	110	3491	204	7	1986
10	11	1986	3601	1	>= 2 years	North
10	11	1986	3601	0	>= 2 years	North	0
10	11	1986	3601	1	< 2 years	North
10	11	1986	3601	0	>= 2 years	North	1	1	8500	223	3378	91	4	1986
10	11	1986	3601	0	>= 2 years	North	1	1	870	130	3471	184	7	1986
10	11	1986	3601	0	< 2 years	North	0
10	11	1986	3601	1	>= 2 years	North
10	11	1986	3601	1	< 2 years	North
10	11	1986	3601	1	< 2 years	North
10	11	1986	3601	0	< 2 years	North	0
10	11	1986	3601	1	>= 2 years	North
10	11	1986	3601	0	>= 2 years	North	0
10	11	1986	3601	1	>= 2 years	North
10	11	1986	3601	0	>= 2 years	North	1	1	6900	212	3389	102	4	1986
10	11	1986	3601	0	< 2 years	North	0
10	11	1986	3601	0	>= 2 years	North	0
10	11	1986	3601	0	< 2 years	North	0
10	11	1986	3601	0	>= 2 years	North	1	0	3570	179	3422	135	5	1986
10	11	1986	3601	1	>= 2 years	North
10	11	1986	3601	0	>= 2 years	North	0
10	11	1986	3601	1	>= 2 years	North
10	11	1986	3601	1	>= 2 years	North
10	11	1986	3601	1	>= 2 years	North
10	11	1986	3601	1	>= 2 years	North
10	11	1986	3601	1	>= 2 years	North
10	11	1986	3601	1	>= 2 years	North
10	11	1986	3601	0	>= 2 years	North	1	0	6230	206	3395	108	4	1986
10	11	1986	3601	1	< 2 years	North
10	11	1986	3601	1	< 2 years	North
10	11	1986	3601	1	< 2 years	North
10	11	1986	3601	1	>= 2 years	North
10	11	1986	3601	0	>= 2 years	North	1	0	21400	286	3315	28	1	1986
10	11	1986	3601	1	< 2 years	North
[truncated: 12,883 more rows]

## Sheet: Data 1998
Sampling date	Sampling date (1=1/1/1977)	Sex (m=1, f=0)	Age (years)	Locality (North, above Olifantsriver)	Pregnancy (yes=1, no=0)	Foetus sex (m=1, f=0)	Foetus mass (g)	Foetal age (days)	Conception day	Conception month	Conception year	Y-chromosome haplotype	Latitude (degrees)	Age (months)
1998-09-14	7927	1	0	South								436	24.8405	6-9
1998-09-14	7927	0	7	South	1	1	2040	157	100	4	1998		24.8405
1998-09-14	7927	0	1	South	0								24.8405	12-18
1998-09-14	7927	0	2	South	0								24.8405
1998-09-14	7927	0	1	South	0								24.8405	12-18
1998-09-14	7927	1	1	South									24.8405	12-18
1998-09-14	7927	0	0	South	0								24.8405	3-6
1998-09-14	7927	1	4	South									24.8405
1998-09-14	7927	1	1	South									24.8405	12-18
1998-09-14	7927	0	2	South	0								24.8405
1998-09-14	7927	0	0	South	0								24.8405	3-6
1998-09-14	7927	0	1	South	0								24.8405	12-18
1998-09-14	7927	0	8	South	0								24.8405
1998-09-14	7927	0	2	South	0								24.8405
1998-09-14	7927	0	3	South	0								24.8405
1998-09-14	7927	1	1	South									24.8405	18-24
1998-09-14	7927	0	2	South	0								24.8405
1998-09-14	7927	1	3	South									24.8405
1998-09-14	7927	0	3	South	0								24.8405
1998-09-14	7927	1	2	South								557	24.8405
1998-09-15	7928	0	9	South	1	0	4150	186	72	3	1998		24.8925
1998-09-15	7928	0	15	South	1	1	450	114	144	5	1998		24.8925
1998-09-15	7928	1	0	South								436	24.8925	9-12
1998-09-15	7928	0	4	South	0								24.8925
1998-09-15	7928	0	2	South	0								24.8925
1998-09-15	7928	0	6	South	1	1	7600	217	41	2	1998		24.8925
1998-09-15	7928	1	1	South								436	24.8925	12-18
1998-09-15	7928	0	0	South	0								24.8925	3-6
1998-09-15	7928	0	9	South	0								24.8925
1998-09-15	7928	0	0	South	0								24.8925	3-6
1998-09-15	7928	0	0	South	0								24.8925	3-6
1998-09-15	7928	1	3	South								223	24.8925
1998-09-15	7928	1	1	South								647	24.8925	18-24
1998-09-15	7928	1	0	South								436	24.8925	6-9
1998-09-15	7928	1	2	South								557	24.8925
1998-09-15	7928	1	6	South								112	24.8925
1998-09-15	7928	0	2	South	0								24.8925
1998-09-15	7928	0	9	South	1	1	1350	143	115	4	1998		24.8925
1998-09-15	7928	1	1	South								112	24.8925	18-24
1998-09-15	7928	0	7	South	0								24.8925
1998-09-15	7928	0	7	South	0								24.8925
1998-09-16	7929	0	1	South	0								24.8924
1998-09-16	7929	1	3	South								557	24.8924
1998-09-16	7929	0	1	South	0								24.8924	12-18
1998-09-16	7929	0	4	South	0								24.8924
1998-09-16	7929	1	0	South									24.8924	6-9
1998-09-16	7929	0	9	South	0								24.8924
1998-09-16	7929	1	1	South								436	24.8924	18-24
1998-09-16	7929	0	8	South	0								24.8924
1998-09-16	7929	0	0	South	0								24.8924	3-6
1998-09-16	7929	0	2	South	1	1	4020	185	74	3	1998		24.8924
1998-09-16	7929	0	2	South	0								24.8924
1998-09-16	7929	1	7	South								436	24.8924
1998-09-16	7929	0	0	South	0								24.8924	6-9
1998-09-16	7929	1	7	South								557	24.8924
1998-09-16	7929	0	0	South	0								24.8924	6-9
1998-09-16	7929	1	0	South								557	24.8924	3-6
1998-09-16	7929	0	9	South	0								24.8924
1998-09-16	7929	1	1	South								436	24.8924	18-24
1998-09-16	7929	1	0	South								436	24.8924	3-6
1998-09-17	7930	0	1	South	0								25.0663	12-18
1998-09-17	7930	0	3	South	0								25.0663
1998-09-17	7930	0	0	South	0								25.0663	3-6
1998-09-17	7930	1	2	South								436	25.0663
1998-09-17	7930	0	6	South	0								25.0663
1998-09-17	7930	0	1	South	0								25.0663	18-24
1998-09-17	7930	0	2	South	0								25.0663
1998-09-17	7930	0	1	South	0								25.0663
1998-09-17	7930	1	2	South								557	25.0663
1998-09-17	7930	0	2	South	0								25.0663
1998-09-17	7930	1	3	South								557	25.0663
1998-09-17	7930	1	1	South								434	25.0663	12-18
1998-09-17	7930	1	0	South								431	25.0663	3-6
1998-09-17	7930	1	3	South								557	25.0663
1998-09-17	7930	0	4	South	0								25.0663
1998-09-17	7930	0	1	South	0								25.0663	12-18
1998-09-17	7930	0	1	South	0								25.0663	12-18
1998-09-17	7930	1	0	South								557	25.0663	3-6
1998-09-17	7930	0	1	South	0								25.0663	12-18
1998-09-17	7930	0	1	South	0								25.0663	12-18
1998-09-17	7930	0	3	South	0								25.0663
1998-09-17	7930	1	2	South									25.0663
1998-09-18	7931	1	1	South								436	24.5985	12-18
1998-09-18	7931	0	7	South	1	0	17500	271	355	12	1997		24.5985
1998-09-18	7931	0	9	South	1	1	450	114	147	5	1998		24.5985
1998-09-18	7931	0	2	South	1	1	17550	271	355	12	1997		24.5985
1998-09-18	7931	0	3	South	0								24.5985
1998-09-18	7931	0	1	South	0								24.5985	12-18
1998-09-18	7931	0	0	South	0								24.5985	6-9
1998-09-18	7931	0	1	South	0								24.5985	12-18
1998-09-18	7931	1	8	South									24.5985
1998-09-18	7931	1	8	South								557	24.5985
1998-09-18	7931	1	1	South									24.5985
1998-09-18	7931	0	7	South	0								24.5985
1998-09-18	7931	0	6	South	1	1	10500	236	25	1	1998		24.5985
1998-09-18	7931	0	3	South	0								24.5985
1998-09-18	7931	1	1	South								436	24.5985
1998-09-18	7931	0	11	South	1	0	200	99	162	6	1998		24.5985
1998-09-18	7931	0	9	South	1	0	50	80	181	6	1998		24.5985
1998-09-18	7931	1	8	South									24.5985
1998-09-18	7931	0	0	South	0								24.5985	3-6
1998-09-18	7931	0	2	South	0								24.5985
1998-09-18	7931	1	0	South								436	24.5985	3-6
1998-09-21	7934	0	15	South	1	0	40	78	186	7	1998		24.4648
1998-09-21	7934	0	15	South	0								24.4648
1998-09-21	7934	0	2	South	0								24.4648
1998-09-21	7934	0	1	South	0								24.4648	9-12
1998-09-21	7934	0	4	South	1	0	10200	234	30	1	1998		24.4648
1998-09-21	7934	0	9	South	0								24.4648
1998-09-21	7934	0	1	South	0								24.4648	12-18
1998-09-21	7934	1	1	South								557	24.4648	12-18
1998-09-21	7934	0	7	South	1	1	1700	151	113	4	1998		24.4648
1998-09-21	7934	1	0	South								345	24.4648	3-6
1998-09-21	7934	0	0	South	0								24.4648	3-6
1998-09-21	7934	0	6	South	1	1	7000	212	52	2	1998		24.4648
1998-09-21	7934	0	6	South	1	0	12200	246	18	1	1998		24.4648
1998-09-21	7934	0	0	South	0								24.4648	3-6
1998-09-21	7934	1	3	South								436	24.4648
1998-09-21	7934	0	0	South	0								24.4648	6-9
1998-09-21	7934	0	0	South	0								24.4648	6-9
1998-09-21	7934	0	7	South	0								24.4648
1998-09-21	7934	0	2	South	0								24.4648
1998-09-21	7934	0	6	South	0								24.4648
1998-09-21	7934	1	1	South									24.4648	12-18
1998-09-21	7934	0	0	South	0								24.4648	6-9
1998-09-21	7934	1	1	South									24.4648	12-18
1998-09-22	7935	1	2	South								348	24.4146
1998-09-22	7935	0	1	South	0								24.4146	12-18
1998-09-22	7935	0	3	South	0								24.4146
1998-09-22	7935	1	1	South								557	24.4146	12-18
1998-09-22	7935	0	6	South	0								24.4146
1998-09-22	7935	0	2	South	0								24.4146
1998-09-22	7935	0	1	South	0								24.4146	12-18
1998-09-22	7935	0	14	South	1	0	13250	251	14	1	1998		24.4146
1998-09-22	7935	1	1	South								757	24.4146	12-18
1998-09-22	7935	0	1	South	0								24.4146	12-18
1998-09-22	7935	0	6	South	1	1	10900	239	26	1	1998		24.4146
1998-09-22	7935	1	0	South								436	24.4146	3-6
1998-09-22	7935	0	12	South	1	0	23500	294	336	12	1997		24.4146
1998-09-22	7935	1	1	South								434	24.4146	12-18
1998-09-22	7935	0	8	South	0								24.4146
1998-09-22	7935	1	1	South								557	24.4146	12-18
1998-09-22	7935	1	0	South								557	24.4146	3-6
1998-09-22	7935	1	2	South								434	24.4146
1998-09-22	7935	0	12	South	0								24.4146
1998-09-23	7936	1	1	South								436	24.4521	18-24
1998-09-23	7936	1	2	South								557	24.4521
1998-09-23	7936	1	0	South								436	24.4521	6-9
1998-09-23	7936	0	1	South	0								24.4521	9-12
1998-09-23	7936	0	2	South	0								24.4521
1998-09-23	7936	0	0	South	0								24.4521	3-6
1998-09-23	7936	1	1	South								757	24.4521
1998-09-23	7936	0	8	South	0								24.4521
1998-09-23	7936	0	8	South	1	1	700	125	141	5	1998		24.4521
1998-09-23	7936	1	1	South								647	24.4521	18-24
1998-09-23	7936	1	2	South								112	24.4521
1998-09-23	7936	0	2	South	0								24.4521
1998-09-23	7936	0	3	South	0								24.4521
1998-09-23	7936	0	6	South	1	1	17000	269	362	12	1997		24.4521
1998-09-23	7936	0	1	South	0								24.4521	18-24
1998-09-23	7936	1	9	South								436	24.4521
1998-09-23	7936	0	4	South	0								24.4521
1998-09-23	7936	0	9	South	1	0	200	99	167	6	1998		24.4521
1998-09-23	7936	1	2	South								757	24.4521
1998-09-25	7938	0	7	South	0								24.3707
1998-09-25	7938	1	2	South								757	24.3707
1998-09-25	7938	0	1	South	0								24.3707	12-18
1998-09-25	7938	1	1	South								112	24.3707	18-24
1998-09-25	7938	1	0	South								436	24.3707	3-6
1998-09-25	7938	0	6	South	0								24.3707
1998-09-25	7938	1	12	South								112	24.3707
1998-09-25	7938	0	6	South	1	0	8000	220	48	2	1998		24.3707
1998-09-25	7938	1	1	South								436	24.3707	18-24
1998-09-25	7938	1	1	South								436	24.3707	18-24
1998-09-25	7938	0	0	South	0								24.3707	3-6
1998-09-25	7938	0	8	South	0								24.3707
1998-09-25	7938	0	4	South	0								24.3707
1998-09-25	7938	0	7	South	1	0	3000	172	96	4	1998		24.3707
1998-09-25	7938	0	3	South	0								24.3707
1998-09-25	7938	1	7	South								436	24.3707
1998-09-25	7938	1	2	South								431	24.3707
1998-09-25	7938	1	6	South								434	24.3707
1998-09-25	7938	1	8	South								348	24.3707
1998-09-25	7938	1	11	South								647	24.3707
1998-09-25	7938	0	6	South	1	0	17750	272	361	12	1997		24.3707
1998-09-28	7941	1	3	South								757	24.191
1998-09-28	7941	1	6	South									24.191
1998-09-28	7941	0	1	South	0								24.191	12-18
1998-09-28	7941	1	2	South								757	24.191
1998-09-28	7941	0	1	South	0								24.191	12-18
1998-09-28	7941	1	0	South								436	24.191	9-12
1998-09-28	7941	0	0	South	0								24.191	3-6
1998-09-28	7941	1	8	South								436	24.191
1998-09-28	7941	1	10	South								436	24.191
1998-09-28	7941	0	0	South	0								24.191	9-12
1998-09-28	7941	0	10	South	0								24.191
1998-09-28	7941	1	2	South								436	24.191
1998-09-28	7941	0	7	South	0								24.191
1998-09-28	7941	0	1	South	0								24.191	12-18
1998-09-28	7941	0	7	South	0								24.191
1998-09-28	7941	0	2	South	0								24.191
1998-09-28	7941	1	0	South								631	24.191	3-6
1998-09-28	7941	0	15	South	0								24.191
1998-09-28	7941	0	7	South	0								24.191
1998-09-28	7941	1	1	South									24.191	12-18
1998-09-28	7941			South									24.191
1998-09-29	7942	1	8	North								436	23.9088
1998-09-29	7942	1	8	North								436	23.9088
1998-09-29	7942	1	11	North								223	23.9088
1998-09-29	7942	0	0	North	0								23.9088	3-6
1998-09-29	7942	1	1	North								557	23.9088	12-18
1998-09-29	7942	0	4	North	1	0	13400	252	20	1	1998		23.9088
1998-09-29	7942	0	12	North	1	1	19000	277	360	12	1997		23.9088
1998-09-29	7942	0	2	North	0								23.9088
1998-09-29	7942	0	7	North	1	0	20000	281	356	12	1997		23.9088
1998-09-29	7942	0	10	North	1	1	15000	260	12	1	1998		23.9088
1998-09-29	7942	1	10	North								436	23.9088
1998-09-29	7942	0	7	North	1	1	13100	251	21	1	1998		23.9088
1998-09-29	7942	0	0	North	0								23.9088	3-6
1998-09-29	7942	0	0	North	0								23.9088	6-9
1998-09-29	7942	1	6	North								434	23.9088
1998-09-29	7942	1	10	North								557	23.9088
1998-09-29	7942	0	10	North	1	1	150	94	178	6	1998		23.9088
1998-09-29	7942	1	0	North								434	23.9088	6-9
1998-09-29	7942	0	10	North	1	0	13500	253	19	1	1998		23.9088
1998-09-30	7943	0	0	North	0								23.7002	6-9
1998-09-30	7943	1	1	North								436	23.7002	18-24
1998-09-30	7943	0	1	North	0								23.7002	18-24
1998-09-30	7943	0	6	North	1	1	4000	185	88	3	1998		23.7002
1998-09-30	7943	0	7	North	1	1	50	80	193	7	1998		23.7002
1998-09-30	7943	0	0	North	0								23.7002	3-6
1998-09-30	7943	0	1	North	0								23.7002	18-24
1998-09-30	7943	1	0	North								436	23.7002	6-9
1998-09-30	7943	0	0	North	0								23.7002	3-6
1998-09-30	7943	0	1	North	0								23.7002	18-24
1998-09-30	7943	0	2	North	0								23.7002
1998-09-30	7943	0	2	North	0								23.7002
1998-09-30	7943	0	0	North	0								23.7002	3-6
1998-09-30	7943	1	1	North									23.7002	18-24
1998-09-30	7943	0	2	North	0								23.7002
1998-09-30	7943	0	4	North	1	0	7000	212	61	3	1998		23.7002
1998-09-30	7943	0	2	North	0								23.7002
1998-09-30	7943	1	1	North									23.7002	12-18
1998-09-30	7943	0	0	North	0								23.7002	0-3
1998-09-30	7943	1	1	North									23.7002	18-24
1998-09-30	7943	0	6	North	0								23.7002
1998-09-30	7943	0	1	North	0								23.7002	18-24
1998-10-05	7948	1	2	North									23.5289
1998-10-05	7948	1	10	North									23.5289
1998-10-05	7948	0	0	North	0								23.5289	3-6
1998-10-05	7948	0	0	North	0								23.5289	3-6
1998-10-05	7948	0	7	North	1	1	1800	153	125	5	1998		23.5289
1998-10-05	7948	0	8	North	1	1	15200	261	17	1	1998		23.5289
1998-10-05	7948	1	0	North									23.5289	3-6
1998-10-05	7948	0	0	North	0								23.5289	6-9
1998-10-05	7948	1	1	North									23.5289	18-24
1998-10-05	7948	0	9	North	1	0	1800	153	125	5	1998		23.5289
1998-10-05	7948	0	1	North	0								23.5289	12-18
1998-10-05	7948	1	1	North									23.5289	18-24
1998-10-05	7948	0	0	North	0								23.5289	3-6
1998-10-05	7948	1	1	North									23.5289	12-18
1998-10-05	7948	0	10	North	1	1	1400	144	134	5	1998		23.5289
1998-10-05	7948	1	2	North									23.5289
1998-10-05	7948	0	6	North	1	0	20000	281	362	12	1997		23.5289
1998-10-05	7948	1	0	North									23.5289	6-9
1998-10-06	7949	0	0	North	0								23.4868	3-6
1998-10-06	7949	0	1	North	0								23.4868	12-18
1998-10-06	7949	1	2	North									23.4868
1998-10-06	7949	0	0	North	0								23.4868	3-6
1998-10-06	7949	1	10	North									23.4868
1998-10-06	7949	0	10	North	1	0	10800	238	41	2	1998		23.4868
1998-10-06	7949	0	1	North	0								23.4868	18-24
1998-10-06	7949	0	1	North	0								23.4868	12-18
1998-10-06	7949	1	15	North								112	23.4868
1998-10-06	7949	1	0	North								436	23.4868	3-6
1998-10-06	7949	1	9	North								345	23.4868
1998-10-06	7949	0	2	North	0								23.4868
1998-10-06	7949	0	12	North	1	1	1200	140	139	5	1998		23.4868
1998-10-06	7949	0	8	North	1	1	6000	204	75	3	1998		23.4868
1998-10-06	7949	0	8	North	0								23.4868
1998-10-06	7949	0	0	North	0								23.4868	3-6
1998-10-06	7949	0	0	North	0								23.4868	3-6
1998-10-06	7949	0	2	North	0								23.4868
1998-10-06	7949	0	1	North	0								23.4868	18-24
1998-10-06	7949	0	2	North	0								23.4868
1998-10-07	7950	0	2	North	0								23.3352
1998-10-07	7950	1	2	North								436	23.3352
1998-10-07	7950	1	2	North								436	23.3352
1998-10-07	7950	1	3	North								436	23.3352
1998-10-07	7950	1	8	North								557	23.3352
1998-10-07	7950	0	2	North	0								23.3352
1998-10-07	7950	0	3	North	0								23.3352
1998-10-07	7950	1	3	North									23.3352
1998-10-07	7950	1	0	North								436	23.3352	3-6
1998-10-07	7950	1	1	North								223	23.3352	12-18
1998-10-07	7950	1	9	North								647	23.3352
1998-10-07	7950	0	6	North	1	1	12200	246	34	2	1998		23.3352
1998-10-07	7950	0	3	North	0								23.3352
1998-10-07	7950	0	14	North	1	0	24600	298	347	12	1997		23.3352
1998-10-07	7950	1	6	North								436	23.3352
1998-10-07	7950	1	8	North								112	23.3352
1998-10-07	7950	0	6	North	1	1	3900	183	97	4	1998		23.3352
1998-10-07	7950	1	3	North									23.3352
1998-10-07	7950			North									23.3352
1998-10-07	7950	1	1	North									23.3352	12-18
1998-10-07	7950	1	8	North									23.3352
1998-10-07	7950	1	3	North									23.3352
1998-10-07	7950	1	4	North									23.3352
1998-10-07	7950			North									23.3352
1998-10-07	7950	0	2	North	0								23.3352
1998-10-08	7951	0	9	North	1	0	13200	251	30	1	1998		23.063
1998-10-08	7951	0	7	North	1	1	5500	200	81	3	1998		23.063
1998-10-08	7951	0	7	North	0								23.063
1998-10-08	7951	0	8	North	1	1	50	80	201	7	1998		23.063
1998-10-08	7951	0	0	North	0								23.063	6-9
1998-10-08	7951	1	4	North								436	23.063
1998-10-08	7951	0	4	North	0								23.063
1998-10-08	7951	1	1	North								436	23.063	12-18
1998-10-08	7951	1	3	North								557	23.063
1998-10-08	7951	1	1	North								436	23.063	12-18
1998-10-08	7951	0	0	North	0								23.063	3-6
1998-10-08	7951	0	0	North	0								23.063	3-6
1998-10-08	7951	1	12	North								436	23.063
1998-10-08	7951	0	1	North	0								23.063	18-24
1998-10-08	7951	1	1	North								345	23.063	18-24
1998-10-08	7951	0	2	North									23.063
1998-10-08	7951	0	3	North									23.063
1998-10-08	7951	0	0	North	0								23.063	3-6
1998-10-09	7952	1	2	North								436	23.1042
1998-10-09	7952	0	2	North	0								23.1042
1998-10-09	7952	0	14	North	1	1	15000	260	22	1	1998		23.1042
1998-10-09	7952	0	1	North	0								23.1042	12-18
1998-10-09	7952	1	1	North									23.1042	18-24
1998-10-09	7952	0	10	North	1	1	2850	170	112	4	1998		23.1042
1998-10-09	7952	0	4	North	1	1	5000	195	87	3	1998		23.1042
1998-10-09	7952	0	15	North	0								23.1042
1998-10-09	7952	0	4	North	0								23.1042
1998-10-09	7952	0	7	North	1	0	12000	245	37	2	1998		23.1042
1998-10-09	7952	0	6	North	1	1	3400	177	105	4	1998		23.1042
1998-10-09	7952	1	0	North								436	23.1042	3-6
1998-10-09	7952	0	7	North	1	0	2800	169	113	4	1998		23.1042
1998-10-09	7952	1	0	North								436	23.1042	3-6
1998-10-09	7952	0	0	North	0								23.1042	6-9
1998-10-09	7952	0	0	North	0								23.1042	6-9
1998-10-09	7952	1	8	North									23.1042
1998-10-09	7952	0	8	North	1	0	1500	147	135	5	1998		23.1042
1998-10-09	7952	0	0	North	0								23.1042	3-6
1998-10-09	7952	0	15	North	0								23.1042
1998-10-09	7952	0	7	North	1	0	5000	195	87	3	1998		23.1042
1998-10-12	7955	1	0	North								436	22.8879	3-6
1998-10-12	7955	0	1	North	0								22.8879	12-18
1998-10-12	7955	0	17	North	0								22.8879
1998-10-12	7955	0	11	North	1	0	18200	274	11	1	1998		22.8879
1998-10-12	7955	0	10	North	1	1	3800	182	103	4	1998		22.8879
1998-10-12	7955	1	4	North									22.8879
1998-10-12	7955	0	9	North	1	0	12000	245	40	2	1998		22.8879
1998-10-12	7955	0	9	North	0								22.8879
1998-10-12	7955	0	2	North	0								22.8879
1998-10-12	7955	0	9	North	1	1	19300	278	7	1	1998		22.8879
1998-10-12	7955	0	8	North	1	0	5200	197	88	3	1998		22.8879
1998-10-12	7955	1	3	North								557	22.8879
1998-10-12	7955	0	8	North	1	1	9000	227	58	2	1998		22.8879
1998-10-12	7955	0	2	North	0								22.8879
1998-10-12	7955	0	8	North	0								22.8879
1998-10-12	7955	1	1	North								757	22.8879	12-18
1998-10-12	7955	1	3	North								345	22.8879
1998-10-12	7955	0	8	North	1	0	3100	173	112	4	1998		22.8879
1998-10-13	7956	1	4	North								436	22.6363
1998-10-13	7956	1	3	North									22.6363
1998-10-13	7956	1	4	North								557	22.6363
1998-10-13	7956	0	3	North	1	1	8200	221	65	3	1998		22.6363
1998-10-13	7956	0	4	North	1	1	5300	198	88	3	1998		22.6363
1998-10-13	7956	1	0	North								436	22.6363	6-9
1998-10-13	7956	0	4	North	0								22.6363
1998-10-13	7956	0	1	North	0								22.6363	12-18
1998-10-13	7956	1	11	North								647	22.6363
1998-10-13	7956	0	0	North	0								22.6363	6-9
1998-10-13	7956	0	2	North	0								22.6363
1998-10-13	7956	0	3	North	0								22.6363
1998-10-13	7956	0	2	North	0								22.6363
1998-10-13	7956	0	1	North	0								22.6363	12-18
1998-10-13	7956	1	0	North								436	22.6363	6-9
1998-10-13	7956	1	3	North								436	22.6363
1998-10-13	7956	1	0	North								436	22.6363	3-6
1998-10-13	7956	0	11	North	1	1	3300	176	110	4	1998		22.6363
1998-10-13	7956	0	11	North	1	0	11300	241	45	2	1998		22.6363
1998-10-13	7956	1	0	North									22.6363	3-6
1998-10-13	7956	1	4	North								557	22.6363
1998-10-15	7958	0	4	North	0								22.6771
1998-10-15	7958	0	17	North	1	1	17300	270	18	1	1998		22.6771
1998-10-15	7958	0	1	North	0								22.6771	12-18
1998-10-15	7958	1	0	North									22.6771	6-9
1998-10-15	7958	1	3	North									22.6771
1998-10-15	7958	1	0	North								436	22.6771	3-6
1998-10-15	7958	1	0	North								639	22.6771	3-6
1998-10-15	7958	1	0	North								436	22.6771	6-9
1998-10-15	7958	0	2	North	0								22.6771
1998-10-15	7958	0	9	North	1	0	5300	198	90	3	1998		22.6771
1998-10-15	7958	1	1	North									22.6771	12-18
1998-10-15	7958	0	16	North	0								22.6771
1998-10-15	7958	0	13	North	1	0	1900	155	133	5	1998		22.6771
1998-10-15	7958	0	17	North	1	0	900	131	157	6	1998		22.6771
1998-10-15	7958	1	0	North								436	22.6771	3-6
1998-10-15	7958	0	13	North	1	1	3250	175	113	4	1998		22.6771
1998-10-15	7958	1	2	North								436	22.6771
1998-10-15	7958	1	1	North								631	22.6771	12-18
1998-10-15	7958	0	0	North	0								22.6771	6-9
1998-10-15	7958	0	0	North	0								22.6771	3-6
1998-10-15	7958	0	0	North	0								22.6771	3-6
1998-10-15	7958	1	0	North								436	22.6771	6-9
1998-10-15	7958	0	12	North	1	0	2950	171	117	4	1998		22.6771
1998-10-19	7962	0	3	South	0								25.4698
1998-10-19	7962	0	9	South	0								25.4698
1998-10-19	7962	1	3	South								757	25.4698
1998-10-19	7962	0	2	South	0								25.4698
1998-10-19	7962	0	4	South	0								25.4698
1998-10-19	7962	1	1	South								223	25.4698	12-18
1998-10-19	7962	1	2	South								436	25.4698
1998-10-19	7962	1	3	South								557	25.4698
1998-10-19	7962	1	2	South									25.4698
1998-10-19	7962	1	2	South								557	25.4698
1998-10-19	7962	1	4	South								557	25.4698
1998-10-19	7962	0	3	South	0								25.4698
1998-10-19	7962	1	2	South								434	25.4698
1998-10-19	7962	1	2	South								557	25.4698
1998-10-19	7962	1	4	South								436	25.4698
1998-10-19	7962	0	0	South	0								25.4698	6-9
1998-10-19	7962	0	7	South	1	0	12500	247	45	2	1998		25.4698
1998-10-19	7962	1	4	South									25.4698
1998-10-19	7962	0	4	South	0								25.4698
1998-10-20	7963	0	2	South	0								25.2996
1998-10-20	7963	0	1	South	0								25.2996	12-18
1998-10-20	7963	0	0	South	0								25.2996	3-6
1998-10-20	7963	0	0	South	0								25.2996	3-6
1998-10-20	7963	1	2	South								436	25.2996
1998-10-20	7963	0	1	South	0								25.2996	12-18
1998-10-20	7963	1	2	South								436	25.2996
1998-10-20	7963	0	6	South	1	1	8000	220	73	3	1998		25.2996
1998-10-20	7963	0	6	South	1	0	9000	227	66	3	1998		25.2996
1998-10-20	7963	0	4	South	0								25.2996
1998-10-20	7963	1	0	South								112	25.2996	6-9
1998-10-20	7963	0	0	South	0								25.2996	6-9
1998-10-20	7963	0	1	South	0								25.2996	12-18
1998-10-20	7963	1	2	South									25.2996
1998-10-20	7963	1	4	South								557	25.2996
1998-10-20	7963	1	0	South								436	25.2996	3-6
1998-10-20	7963	1	2	South								557	25.2996
1998-10-20	7963	0	0	South	0								25.2996	6-9
1998-10-20	7963	0	0	South	0								25.2996	6-9
1998-10-20	7963	1	0	South								434	25.2996	6-9
1998-10-20	7963	0	2	South	0								25.2996
1998-10-20	7963	0	3	South	0								25.1105
1998-10-20	7963	0	1	South	0								25.1105	12-18
1998-10-20	7963	1	1	South								557	25.1105	12-18
1998-10-20	7963	0	6	South	1	1	7000	212	81	3	1998		25.1105
1998-10-20	7963	0	3	South	0								25.1105
1998-10-20	7963	1	2	South								557	25.1105
1998-10-20	7963	0	4	South	1	1	11500	242	51	2	1998		25.1105
1998-10-20	7963	0	11	South	1	1	14500	257	36	2	1998		25.1105
1998-10-20	7963	0	0	South	0								25.1105	3-6
1998-10-20	7963	0	4	South	0								25.1105
1998-10-20	7963	1	2	South								436	25.1105
1998-10-20	7963	0	0	South	0								25.1105	0-3
1998-10-20	7963	0	9	South	0								25.1105
1998-10-20	7963	0	9	South	0								25.1105
1998-10-20	7963	0	3	South	0								25.1105
1998-10-20	7963	0	0	South	0								25.1105	0-3
1998-10-20	7963	1	2	South									25.1105
1998-10-20	7963	0	9	South	0								25.1105
1998-10-20	7963	0	2	South	0								25.1105
1998-10-20	7963	1	2	South								557	25.1105
1998-10-20	7963	0	10	South	0								25.1105
1998-10-21	7964	1	6	South									25.0373
1998-10-21	7964	0	1	South									25.0373	12-18
1998-10-21	7964	0	6	South									25.0373
1998-10-21	7964	0	2	South									25.0373
1998-10-21	7964	0	7	South	1	0	500	117	177	6	1998		25.0373
1998-10-21	7964	1	8	South									25.0373
1998-10-21	7964	0	0	South									25.0373	6-9
1998-10-21	7964	1	6	South									25.0373
1998-10-21	7964	0	19	South									25.0373
1998-10-21	7964	0	3	South	1	1	1100	137	157	6	1998		25.0373
1998-10-21	7964	1	1	South								436	25.0373	12-18
1998-10-21	7964	0	1	South									25.0373	18-24
1998-10-21	7964	1	4	South								436	25.0373
1998-10-21	7964	1	7	South								437	25.0373
1998-10-21	7964	0	3	South									25.0373
1998-10-21	7964	1	4	South								436	25.0373
1998-10-21	7964	1	1	South								631	25.0373	12-18
1998-10-21	7964	0	8	South									25.0373
1998-10-22	7965	1	1	South								436	25.3271	12-18
1998-10-22	7965	0	10	South									25.3271
1998-10-22	7965	0	4	South									25.3271
1998-10-22	7965	0	2	South									25.3271
1998-10-22	7965	1	1	South									25.3271	12-18
1998-10-22	7965	0	6	South									25.3271
1998-10-22	7965	1	4	South								434	25.3271
1998-10-22	7965	0	0	South									25.3271	6-9
1998-10-22	7965	1	3	South								557	25.3271
1998-10-22	7965	1	2	South								436	25.3271
1998-10-22	7965	1	0	South								436	25.3271	3-6
1998-10-22	7965	0	7	South									25.3271
1998-10-22	7965	1	0	South								647	25.3271	6-9
1998-10-22	7965	0	2	South									25.3271
1998-10-22	7965	0	2	South									25.3271
1998-10-22	7965	1	4	South								436	25.3271
1998-10-22	7965	1	2	South								557	25.3271
1998-10-22	7965	0	8	South	1	0	7300	215	80	3	1998		25.3271
1998-10-22	7965	1	0	South									25.3271	6-9
1998-10-22	7965	0	9	South									25.3271
1998-10-22	7965	0	3	South									25.3271
1998-10-22	7965	0	4	South									25.3271
1998-10-23	7966	1	7	South								436	25.2261
1998-10-23	7966	1	6	South								631	25.2261
1998-10-23	7966	0	9	South									25.2261
1998-10-23	7966	1	2	South									25.2261
1998-10-23	7966	0	4	South	1	1	8400	223	73	3	1998		25.2261
1998-10-23	7966	1	0	South								557	25.2261	0-3
1998-10-23	7966	0	2	South									25.2261
1998-10-23	7966	0	4	South	1	1	12900	249	47	2	1998		25.2261
1998-10-23	7966	0	8	South	1	1	7900	219	77	3	1998		25.2261
1998-10-23	7966	0	2	South									25.2261
1998-10-23	7966	0	4	South	1	1	21200	286	10	1	1998		25.2261
1998-10-23	7966	1	6	South								434	25.2261
1998-10-23	7966	1	1	South								436	25.2261	18-24
1998-10-23	7966	0	4	South									25.2261
1998-10-23	7966	0	3	South									25.2261
1998-10-23	7966	1	2	South								557	25.2261
1998-10-23	7966	0	0	South									25.2261	3-6
1998-10-23	7966	0	0	South									25.2261	6-9
1998-10-23	7966	0	2	South									25.2261
1998-10-23	7966	0	7	South									25.2261
1998-10-23	7966	0	8	South	1	1	23000	292	4	1	1998		25.2261
1998-10-26	7969	0	2	South									25.2035
1998-10-26	7969	1	3	South									25.2035
1998-10-26	7969	1	2	South								436	25.2035
1998-10-26	7969	0	9	South	1	0	19100	278	21	1	1998		25.2035
1998-10-26	7969	0	4	South	1	1	12400	247	52	2	1998		25.2035
1998-10-26	7969	1	4	South								436	25.2035
1998-10-26	7969	0	0	South									25.2035	6-9
1998-10-26	7969	1	4	South	1								25.2035
1998-10-26	7969	0	7	South	1	1	14700	258	41	2	1998		25.2035
1998-10-26	7969	1	2	South								557	25.2035
1998-10-26	7969	1	2	South								436	25.2035
1998-10-26	7969	1	3	South								557	25.2035
1998-10-26	7969	0	1	South									25.2035	18-24
1998-10-26	7969	1	1	South								436	25.2035	12-18
1998-10-26	7969	0	2	South									25.2035
1998-10-26	7969	1	4	South								557	25.2035
1998-10-26	7969	1	1	South								557	25.2035	12-18
1998-10-26	7969	0	2	South									25.2035
1998-10-26	7969	0	2	South									25.2035
1998-10-27	7970	1	6	South								757	25.3955
1998-10-27	7970	1	4	South								557	25.3955
1998-10-27	7970	0	1	South									25.3955	12-18
1998-10-27	7970	1	1	South								436	25.3955	12-18
1998-10-27	7970	1	4	South								557	25.3955
1998-10-27	7970	1	2	South									25.3955
1998-10-27	7970	1	4	South									25.3955
1998-10-27	7970	1	4	South								436	25.3955
1998-10-27	7970	0	8	South									25.3955
1998-10-27	7970	0	0	South									25.3955	3-6
1998-10-27	7970	0	7	South	1	1	5500	200	100	4	1998		25.3955
1998-10-27	7970	1	9	South								557	25.3955
1998-10-27	7970	1	6	South								557	25.3955
1998-10-27	7970	1	0	South								112	25.3955	6-9
1998-10-27	7970	0	2	South									25.3955
1998-10-27	7970	1	5	South								557	25.3955
1998-10-27	7970	0	0	South									25.3955	3-6
1998-10-27	7970	1	1	South								436	25.3955	12-18
1998-10-27	7970	0	3	South									25.3955
1998-10-27	7970	0	7	South									25.3955
1998-10-27	7970	0	4	South									25.3955
1998-10-27	7970	0	1	South									25.3955	12-18
1998-10-27	7970	1	2	South								436	25.3955
1998-10-28	7971	0	0	South									25.5031	3-6
1998-10-28	7971	0	3	South									25.5031
1998-10-28	7971	0	3	South	1	0	16900	268	33	2	1998		25.5031
1998-10-28	7971	1	0	South								112	25.5031	6-9
1998-10-28	7971	1	5	South								557	25.5031
1998-10-28	7971	1	0	South									25.5031	6-9
1998-10-28	7971	0	10	South	1	0	37000	334	332	11	1997		25.5031
1998-10-28	7971	0	1	South									25.5031	12-18
1998-10-28	7971	0	11	South	1	0	2400	163	138	5	1998		25.5031
1998-10-28	7971	0	7	South	1	1	3600	180	121	5	1998		25.5031
1998-10-28	7971	0	4	South									25.5031
1998-10-28	7971	1	8	South								557	25.5031
1998-10-28	7971	1	4	South								647	25.5031
1998-10-28	7971	0	8	South	1	1	2250	161	140	5	1998		25.5031
1998-10-28	7971	0	9	South									25.5031
1998-10-28	7971	1	9	South								757	25.5031
1998-10-28	7971	0	19	South									25.5031
1998-10-28	7971	0	0	South									25.5031	3-6
1998-10-28	7971	0	0	South									25.5031	3-6
1998-10-28	7971	0	15	South	1	0	6900	212	89	3	1998		25.5031
1998-10-29	7972	1	6	South								436	25.1821
1998-10-29	7972	0	1	South									25.1821	12-18
1998-10-29	7972	0	4	South	1	0	12300	246	56	2	1998		25.1821
1998-10-29	7972	1	2	South								547	25.1821
1998-10-29	7972	1	8	South								557	25.1821
1998-10-29	7972	0	0	South									25.1821	6-9
1998-10-29	7972	1	1	South								557	25.1821	12-18
1998-10-29	7972	0	1	South									25.1821	12-18
1998-10-29	7972	0	7	South	1	1	22000	289	13	1	1998		25.1821
1998-10-29	7972	0	1	South									25.1821	12-18
1998-10-29	7972	0	10	South	1	1	13200	251	51	2	1998		25.1821
1998-10-29	7972	0	2	South									25.1821
1998-10-29	7972	1	2	South								757	25.1821
1998-10-29	7972	0	9	South	1	0	31900	320	347	12	1997		25.1821
1998-10-29	7972	1	2	South								547	25.1821
1998-10-29	7972	1	4	South								557	25.1821
1998-10-29	7972	0	2	South									25.1821
1998-10-29	7972	0	0	South									25.1821	6-9
1998-10-29	7972	0	15	South									25.1821
1998-10-29	7972	1	4	South								436	25.1821
1998-10-29	7972	1	3	South								557	25.1821
1998-10-29	7972	0	0	South									25.1821	0-3
1998-10-29	7972	0	1	South									25.1821	12-18
1998-11-10	7984	0	1	North									22.398
1998-11-10	7984	1	0	North								631	22.398
1998-11-10	7984	0	4	North	1	1	15800	264	50	2	1998		22.398
1998-11-10	7984	1	0	North									22.398
1998-11-10	7984	0	9	North	1	1	30	75	239	8	1998		22.398
1998-11-10	7984	0	0	North									22.398
1998-11-10	7984	1	2	North								436	22.398
1998-11-10	7984	1	0	North									22.398
1998-11-10	7984	1	2	North								436	22.398
1998-11-10	7984	0	4	North	1	1	1850	154	160	6	1998		22.398
1998-11-10	7984	1	2	North									22.398
1998-11-10	7984	1	2	North								757	22.398
1998-11-10	7984	0	1	North									22.398
1998-11-10	7984	0	6	North	1	1	2850	170	144	5	1998		22.398
1998-11-10	7984	1	3	North								436	22.398
1998-11-10	7984	1	1	North									22.398
1998-11-10	7984	1	2	North								757	22.398
1998-11-10	7984	1	1	North								436	22.398
1998-11-10	7984	0	2	North									22.398
1998-11-10	7984	0	2	North									22.398
1998-11-10	7984	0	14	North	1	0	12000	245	69	3	1998		22.3448
1998-11-10	7984	0	4	North									22.3448
1998-11-10	7984	0	3	North	1	0	15200	261	53	2	1998		22.3448
1998-11-10	7984	0	3	North	1	1	13200	251	63	3	1998		22.3448
1998-11-10	7984	0	12	North									22.3448
1998-11-10	7984	0	9	North	1	1	7000	212	102	4	1998		22.3448
1998-11-10	7984	0	1	North									22.3448
1998-11-10	7984	1	1	North								436	22.3448
1998-11-10	7984	0	2	North									22.3448
1998-11-10	7984	0	8	North	1	1	1300	142	172	6	1998		22.3448
1998-11-10	7984	0	2	North									22.3448
1998-11-10	7984	1	1	North								436	22.3448
1998-11-10	7984	1	2	North									22.3448
1998-11-10	7984	0	0	North									22.3448
1998-11-10	7984	0	3	North	1	1	11200	240	74	3	1998		22.3448
1998-11-10	7984	1	0	North								437	22.3448
1998-11-10	7984	1	0	North								757	22.3448
1998-11-10	7984	0	3	North	1	1	18200	274	40	2	1998		22.3448
1998-11-10	7984	1	0	North								112	22.3448
1998-11-10	7984	1	2	North								436	22.3448
1998-11-10	7984	0	2	North									22.3448
1998-11-10	7984	1	1	North								436	22.3448

## Sheet: Rainfall data
Rainfall stations North KNP (above Olifantsriver)		year	monthly rainfall South KNP (mm)	North KNP	Whole KNP		year (nov.-oct.)	monthly rain South KNP (mm)	North KNP	Whole KNP		Whole KNP, year	SEP	OCT	NOV	DEC	JAN	FEB	MAR	APR	MAY	JUN	JUL	AUG	Yearly average (nov.-oct.)		South KNP, year	SEP	OCT	NOV	DEC	JAN	FEB	MAR	APR	MAY	JUN	JUL	AUG	Yearly average (nov.-oct.)		North KNP, year	SEP	OCT	NOV	DEC	JAN	FEB	MAR
Letaba		wet season 1960-1961: 1960.5	100.756	81.4518	92.1764		1961	59.7983	41.6549	51.7346		sept. 1960 - oct. 1961	28.1667	12.3673	91.6018	132.225	29.9667	129.433	77.6556	11.3889	17.6778	52.3778	5.52222	13.0222	51.7346		sept. 1960 - oct. 1961	46.4	11.32	92.36	160.88	17	142.4	91.14	12.44	29.12	73.58	8.38	13.24	59.7983		sept. 1960 - oct. 1961	5.375	13.6763	90.6539	96.4053	46.175	113.225	60.8
Olifantskamp		dry season 1961: 1961	30.5429	13.2286	22.8476		1962	27.2617	34.5927	30.5199		1962	29.6889	30.2556	33.5167	77.1778	78.8556	36.0869	57.9242	45.0333	2.54444	0.388889	1.85556	14.9222	30.5199		1962	35.58	41.46	37.3	70.32	69.36	23.78	45.44	24.78	3.88	0	2	23.88	27.2617		1962	22.325	16.25	28.7875	85.75	90.725	51.4706	73.5294
Punda Maria		1961.5	49.24	66.0525	56.7122		1963	45.4525	33.5388	40.1575		1963	0.0111111	17.9222	158.167	78.3111	35.4778	47.0333	29.4556	41.2007	17.073	26.7077	18.0513	3.73135	40.1575		1963	0.02	26.38	154.66	91.22	42.6	55.6	43.65	48.9	16.2	43.98	30.46	3.4	45.4525		1963	0	7.35	162.55	62.175	26.575	36.325	11.7125
Shangoni		1962	11.5629	12.1214	11.8111		1964	41.6925	21.5902	32.7581		1964	1.03333	25.6484	28.0599	66.8906	88.3	72.0011	23.6136	25.565	6.54583	3.34389	0.344444	3.21111	32.7581		1964	0.04	14.72	31.98	67.66	128.86	88.81	23.3	33.52	7.76	5.12	0.62	3.48	41.6925		1964	2.275	39.3088	23.1599	65.9289	37.6	50.99	24.0056
Shingwedzi		1962.5	77.546	59.8675	69.6889		1965	32	27.2854	29.9046		1965	2.01111	73.2111	62.5556	109.5	64.9333	22.1222	18.7	18.4778	1.07778	2.86667	0.788889	4.76667	29.9046		1965	2.72	106.48	43.6	106.54	74.88	26.98	25.6	25.1	1.94	0.78	1.42	7.44	32		1965	1.125	31.625	86.25	113.2	52.5	16.05	10.075
		1963	22.5286	14.7326	19.0637		1966	42.8724	32.0427	38.3065		1966	25.5222	27.5444	57.2222	41.0444	140.978	108.8	16.4222	11.1667	11.8444	7.22222	0.716667	10.7889	38.3065		1966	29.52	40.2	76.58	17.58	178.6	111.74	10.98	12.86	18.14	10.3	0.44	10.42	42.8724		1966	20.525	11.725	33.025	70.375	93.95	105.125	23.225
Rainfall stations South KNP (below Olifantsriver)		1963.5	68.122	40.3369	55.7731		1967	55.5476	38.5021	49.3492		1967	7.85455	45.6182	38.1773	108.582	73.9091	181.159	71.2545	58.1909	4.74545	10.4273	7.2	4.92727	49.3492		1967	8.22857	58.6	51.1643	104.086	67.9571	225.393	87.8286	61.3714	7.41429	13.8143	9.1	6.24286	55.5476		1967	7.2	22.9	15.45	116.45	84.325	103.75	42.25
Kingfisherspruit		1964	22.8143	8.19973	16.3189		1968	32.5842	33.4542	32.9006		1968	0.827273	32.7909	38.6091	40.5182	42.0273	108.518	39.6	54.8	20.8227	16.5909	4.24679	4.65914	32.9006		1968	0.514286	31.6857	35.8	24.2143	51.1143	104.929	54.9143	52.7286	12.65	18.1857	5.88782	6.87865	32.5842		1968	1.375	34.725	43.525	69.05	26.125	114.8	12.8
Krokodilbrug		1964.5	55.52	55.615	55.5622		1969	50.7736	59.5583	54.1138		1969	1.66364	22.7508	84.9893	117.216	65.8885	69.8545	119.048	24.0668	4.58879	1.82019	6.34545	0.731866	54.1138		1969	2.4	21.3084	79.6546	76.5	57.9357	80.9571	89.7462	33.1336	4.78571	2.12857	9.22857	1.15008	50.7736		1969	0.375	25.275	94.325	188.469	79.8058	50.425	170.325
Malelane		1965	15.2	7.05	11.5778		1970	22.5684	21.2438	22.1268		1970	34.05	120.767	43.6	72.0208	10.7167	55.95	20.2167	1.79167	8.55	18.625	2.63456	2.47088	22.1268		1970	40.65	133.412	39.925	78.2687	11.55	48.75	23.5875	2.3375	6.5125	23.5375	3.01434	3.70632	22.5684		1970	20.85	95.475	50.95	59.525	9.05	70.35	13.475
Nwanedzi		1965.5	79.096	65.14	72.8933		1971	47.7187	45.2271	46.8882		1971	4.9	24.0458	51.4583	76.1167	150.15	48.0417	75.4667	46.3667	15.4917	8.58333	2.31667	1.1	46.8882		1971	6.95	22.6812	53.075	80.2125	130.1	49.7	101.412	41.9375	12.175	8.7125	2.8375	1.65	47.7187		1971	0.8	26.775	48.225	67.925	190.25	44.725	23.575
Onder Sabie Rus Kamp		1966	16.9984	8.40179	13.6017		1972	66.9021	67.3793	67.0611		1972	21.1917	66.375	81.3333	119.375	202.692	161.15	137.45	15.325	50.0833	0	0.541667	0.6	67.0611		1972	17.9	72.9125	81.4875	116.537	180.287	152.2	152.613	22.05	61.5875	0	0.75	0.425	66.9021		1972	27.775	53.3	81.025	125.05	247.5	179.05	107.125
Satara		1966.5	107.286	72.445	94.6164		1973	43.7823	38.8596	41.8374		1973	2.91667	33.2671	36.618	51.7601	60.163	40.7676	37.4838	60.8265	6.19559	2.68431	6.26759	5.60437	41.8374		1973	1.6625	33.225	37.4125	40.6625	54.15	45.5125	29.7125	77	6.025	3.0125	3.925	6.9375	43.7823		1973	5.425	33.3513	35.0289	73.9553	72.1889	31.2778	53.0264
Skukuza		1967	18.5918	14.2571	17.0156		1974	53.0625	56.7089	54.4649		1974	144.764	48.9135	57.7024	182.923	115.731	112.408	53.2846	48.7385	11.6769	0.123077	25.8923	3.35385	54.4649		1974	168.738	52.3	72.625	166.713	125.888	81.9125	40.125	65.0625	12.35	0.2	26.3125	4.3	53.0625		1974	106.407	43.495	33.8263	208.86	99.48	161.2	74.34
Tshokwane		1967.5	54.1943	53.26	53.8545		1975	51.374	51.175	51.2974		1975	25.3077	16.4385	127.031	58.5308	136.246	145.362	46.7	41.4231	36.4077	9.47692	0	1.92308	51.2974		1975	21.2375	20.025	103.213	66.75	167.887	128.262	55.7	24.925	42.85	9.125	0	2.8	51.374		1975	31.82	10.7	165.14	45.38	85.62	172.72	32.3
		1968	17.1485	19.3071	17.9334		1976	57.0271	58.8258	57.7189		1976	4.57692	7.89231	70.3846	166.285	172.192	117.677	74.4769	20.5846	27.9462	2.74231	0.4	0.969231	57.7189		1976	6.8625	8.1125	45.1	192.6	187.012	121.025	61.8125	19.85	18.2	1.6	0.15	0.5625	57.0271		1976	0.92	7.54	110.84	124.18	148.48	112.32	94.74
Year: Nov. - Oct.		1968.5	76.9587	116.67	91.3992		1977	61.8544	61.12	61.5719		1977	3.40769	35.5615	70.5538	53.2231	107.438	295.177	124.308	7.84615	2.17692	0.176923	0	7.56292	61.5719		1977	4.6375	31.775	85.0875	62.1	104.6	290.087	114.862	6.7625	0.9625	0.05	0	9.07724	61.8544		1977	1.44	41.62	47.3	39.02	111.98	303.32	139.42
Wet season: Nov. - Mar.		1969	32.0699	18.7642	27.4814		1978	62.4021	62.255	62.3455		1978	60.9231	9.47692	48.7231	112.731	197.954	162.462	117.238	42.4615	6.06923	0.446154	13.8692	1.5	62.3455		1978	61.5875	7.075	40.8625	101.688	216.15	154.613	131.15	46	4.55	0.2375	11.5	2.425	62.4021		1978	59.86	13.32	61.3	130.4	168.84	175.02	94.98
Dry season: Apr. - Oct.		1969.5	40.4163	40.67	40.5008		1979	39.5187	39.8883	39.6609		1979	4.80769	39.8846	105.415	86.6692	95.1231	23.5154	48.5692	25.6846	10.1385	1.51538	2.11538	20.1923	39.6609		1979	4.025	35.625	106.375	66.525	108.188	23.175	54.275	27.075	11.6875	2.4	3.0875	9.7	39.5187		1979	6.06	46.7	103.88	118.9	74.22	24.06	39.44
		1970	9.81991	7.36786	9.00256		1980	46.7771	50.3683	48.1583		1980	2.82308	54.1692	59.6154	75.5308	72.8154	171.438	45.2154	24.9538	4.45385	0	0.761538	14.4692	48.1583		1980	3.6375	58.1	57.0875	82.05	77.525	155.537	41.3875	30.3125	7.05	0	0.1	18.5125	46.7771		1980	1.52	47.88	63.66	65.1	65.28	196.88	51.34
		1970.5	82.9	74.94	80.2467		1981	61.9677	62.7033	62.2506		1981	62.7385	45.9077	107.162	115.308	195.477	88.4769	83.2	16.4692	34.5692	2.2	0.176923	15.4846	62.2506		1981	48.8	42.9625	109.737	119.463	167.963	77.625	97.4125	14.9125	30.775	3.575	0.275	16.4875	61.9677		1981	85.04	50.62	103.04	108.66	239.5	105.84	60.46
		1971	22.5893	24.0036	23.0607		1982	30.8354	31.6367	31.1436		1982	36.0769	52.4077	95.6538	32.1846	96.7385	31.4615	12.1154	43.7923	23.4231	0.1	3.01538	4.23077	31.1436		1982	46.2875	59.1	82.675	39.125	120.662	10.825	15.825	47.5875	10.425	0.1625	2.25	6.875	30.8354		1982	19.74	41.7	116.42	21.08	58.46	64.48	6.18
		1971.5	136.625	147.95	140.4		1983	29.7781	21.8433	26.7263		1983	6.66923	24.3385	15.0615	45.1385	41.4615	20.8923	74.0846	19.4385	34.2385	7.62308	1.89231	23.0846	26.7263		1983	9.6	24.0125	16.75	47.55	48.675	17.9	87.05	24.7375	40.775	9.3	1.0125	23.1	29.7781		1983	1.98	24.86	12.36	41.28	29.92	25.68	53.34
		1972	17.1	9.82876	14.6763		1984	67.9073	35.4842	55.4369		1984	0.553846	37.2462	98.6906	86.8783	140.689	59.2769	69.1538	20.7308	1.77692	2.97692	98.7077	1.9	55.4369		1984	0.9	39.5875	112.037	111.688	187.363	61.225	84.3625	29.2	1.925	4.5875	124.138	1.5875	67.9073		1984	0	33.5	77.3357	47.1835	66.0113	56.16	44.82
		1972.5	41.49	53.0955	45.3585		1985	57.5802	55.9575	56.9561		1985	30.8846	53.5769	98.2462	71.3846	126.381	184.462	47.8769	21.4385	20.6385	9.80385	3.79615	0.669231	56.9561		1985	33.85	62.925	87.175	76.5125	119.963	203.9	59.4	31.8375	13.8375	12.6	2.4625	0.55	57.5802		1985	26.14	38.62	115.96	63.18	136.65	153.36	29.44
		1973	45.4196	28.6911	39.3223		1986	31.3417	29.2683	30.5442		1986	28.9692	69.8077	56.2	48.2154	39.5231	39.2692	32.6077	111.077	3.42308	2.03846	0	4.68462	30.5442		1986	11.225	71.5	62.05	40.225	47.6625	43.425	40.1	98.75	2.925	2.8125	0	7.25	31.3417		1986	57.36	67.1	46.84	61	26.5	32.62	20.62
		1973.5	97.4525	115.541	104.41		1987	49.1802	29.7033	41.6891		1987	4.4	25.0923	39.2385	83.0615	81.7	40.2308	76.0538	5.31538	7.17692	8.17692	0.00769231	44.8615	41.6891		1987	5.55	25.35	39.9875	91.8625	109.55	35.7375	104.412	6.9625	8.8375	11.2625	0.0125	49.475	49.1802		1987	2.56	24.68	38.04	68.98	37.14	47.42	30.68
		1974	21.3554	14.6857	18.7901		1988	43.9406	46.1967	44.8083		1988	64.9538	49.4923	13.7769	166.8	51.8077	103.285	61.2923	29.3923	11.6769	5.57692	1.8	9.78462	44.8083		1988	77.6625	54.4	8.6625	160.363	31.6	114.95	68.2125	38.8	10.6875	7.95	2.925	11.0125	43.9406		1988	44.62	41.64	21.96	177.1	84.14	84.62	50.22
		1974.5	104.362	100.232	102.774		1989	40.962	21.4842	33.4705		1989	6.83846	75.6692	22.1346	77.5846	18.9846	152.377	35.9846	6.73077	5.93846	24.6231	1.62692	2.1	33.4705		1989	8.1625	63.9625	30.1187	84.95	20.3125	189.287	52.4	9.1875	6.9	32.625	0.9125	2.7625	40.962		1989	4.72	94.4	9.36	65.8	16.86	93.32	9.72
		1975	13.525	16.1343	14.5286		1990	49.075	38.4433	44.9859		1990	0.384615	53.1769	117.669	86.8769	99.2077	57.7615	75.6154	29.1692	1.05385	0.169231	1.41538	10.2154	44.9859		1990	0.625	61.4625	138.113	98.2	84.15	61.3625	85.375	35.5	1.7125	0.275	0.3625	15.8375	49.075		1990	0	39.92	84.96	68.76	123.3	52	60
		1975.5	121.51	118.112	120.203		1991	35.9474	39.8825	37.4609		1991	2.21538	58.4615	37.2462	155.392	91.9	37.4077	74.9308	7.12308	10.0154	20.5615	0.130769	0.803846	37.4609		1991	0.1125	67.9	29.0375	166.625	58.475	36.5375	77.425	6.5875	8.2375	29.625	0.125	1.075	35.9474		1991	5.58	43.36	50.38	137.42	145.38	38.8	70.94
		1976	10.9679	16.4786	13.0874		1992	23.8448	14.0883	20.0923		1992	6.78077	7.23846	78.6462	39.8692	49.5154	15.3538	20.7154	9.73077	0.361538	14.7846	0.115385	0.323077	20.0923		1992	8.10625	9.5125	98.5875	57.575	47.1125	21.825	22.675	15.7875	0.5875	5.6125	0.1875	0.45	23.8448		1992	4.66	3.6	46.74	11.54	53.36	5	17.58
		1976.5	131.347	128.208	130.14		1993	50.2333	36.9559	45.1266		1993	0.0153846	11.6769	74.4923	183.431	70.6077	91.7615	59.8462	27.5462	6.11538	4.05385	4.54381	7.1913	45.1266		1993	0.025	15.7125	78.8625	191.7	78.825	90.5625	90.1	32.75	6.7875	6.4	1.975	10.75	50.2333		1993	0	5.22	67.5	170.2	57.46	93.68	11.44
		1977	12.2164	13.2	12.5947		1994	37.1984	30.8083	34.7407		1994	1.4	10.5308	68.2231	101.377	62.9692	25.2923	46.8154	18.8692	4.61923	0.538462	0.869231	3.86154	34.7407		1994	2.275	11.8125	45.275	123.062	56.4875	28.8	66.6875	21.675	7.50625	0.6	1.4125	1.8625	37.1984		1994	0	8.48	104.94	66.68	73.34	19.68	15.02
		1977.5	128.892	126.108	127.822		1995	44.1656	38.7633	42.0878		1995	17.4615	65.9923	22.6769	95.0154	136.108	71.7231	34.6462	71.4462	16.3692	0.0692308	0.161538	10.3692	42.0878		1995	19.8875	73.125	12.95	101.2	159.537	69.525	30.1875	66.7125	15.8125	0	0.025	15.5625	44.1656		1995	13.58	54.58	38.24	85.12	98.62	75.24	41.78
		1978	14.9089	16.6457	15.5769		1996	63.2917	56.1096	60.5293		1996	2.17692	44.2923	52.3	106.3	207.869	169.585	39.7385	33.3	33.3923	4.84615	28.2308	17.7462	60.5293		1996	1.6	56.875	68.225	138.838	181.713	174.838	45.6375	33.8125	37.85	6.5375	15.9375	25.125	63.2917		1996	3.1	24.16	26.82	54.24	249.72	161.18	30.3
		1978.5	71.7075	72.1	71.8585		1997	44.3385	32.335	39.7218		1997	4.42809	28.6164	48.5615	70.4846	127.077	42.4538	58.5385	40.4462	6.64615	1.33077	11.2462	6.78462	39.7218		1997	1.25	29.7375	50.225	57.3125	130.875	54.85	76.25	54.85	5.825	1.975	16.1875	10.7375	44.3385		1997	9.51304	26.8226	45.9	91.56	121	22.62	30.2
		1979	16.5268	16.88	16.6626		1998	38.4594	28.105	34.4769		1998	30.8692	32.2231	93.8077	68.4615	123.192	13.1846	13.3308	6.32308	0.161538	0	4.70769	3.03077	34.4769		1998	30.1875	42.7875	87.475	84.225	146.575	18.9625	20.15	8.0875	0.2	0	4.4125	2.7625	38.4594		1998	31.96	15.32	103.94	43.24	85.78	3.94	2.42
		1979.5	82.7175	88.452	84.9231		1999	72.5688	64.3842	69.4208		1999	15.6	71.9231	145.869	180.231	111.308	207.262	75.6769	29	18.0692	2.24615	6.9	9.45769	69.4208		1999	15.2375	73.425	179	188.175	83.1625	205.713	83.6625	37.725	23.3125	1.425	6.2625	13.05	72.5688		1999	16.18	69.52	92.86	167.52	156.34	209.74	62.9
		1980	21.1054	23.1657	21.8978		2000	90.2365	88.11	89.4186		2000	17.8462	29.1846	108	87.6769	162.762	410.023	191.054	40.7154	13.3077	12.9692	5.77692	0.376923	89.4186		2000	26.1375	23.2	118.912	97.8375	140.863	385.25	206.238	49.3	17.25	12.5625	3.55	0.475	90.2365		2000	4.58	38.76	90.54	71.42	197.8	449.66	166.76
		1980.5	114.44	123.5	117.925		2001	47.8177	41.415	45.3551		2001	19.7538	20.6077	133.331	44.0769	22.0154	177.969	83.1154	34.3077	7.93846	1.29231	3.85385	0.4	45.3551		2001	28.0625	22.5375	140.725	48.2625	33.475	179.887	77.525	38.775	8.7875	0.9875	4.4625	0.4875	47.8177		2001	6.46	17.52	121.5	37.38	3.68	174.9	92.06
		1981	24.4875	19.2771	22.4835		2002	39.6198	42.0558	40.5567		2002	3.41538	32.5462	190.765	104.854	52.2216	22.8286	22.9278	23.5211	2.85468	7.82308	1.32308	1.29231	40.5567		2002	0.0125	40.425	183.231	92.3625	50.8226	24.0027	32.5076	23.2467	1.78886	5.025	1.5375	0.575	39.6198		2002	8.86	19.94	202.82	124.84	54.46	20.95	7.6
		1981.5	53.8225	53.324	53.6308		2003	27.3391	31.0283	28.758		2003	12.4077	43.8615	27.4308	60.4077	35.0731	55.2538	58.0385	25.2538	6.31538	20.8308	0.661538	1.02308	28.758		2003	11.225	49.1125	30	64.6375	27.9062	43.3	57.6375	29.775	7.525	25.575	1.075	1.525	27.3391		2003	14.3	35.46	23.32	53.64	46.54	74.38	58.68
		1982	14.4161	16.1457	15.0813		2004	59.1198	58.86	59.0199		2004	17.2923	37.5154	43.0615	43.1	175.854	189.715	140.354	46.7615	1.87692	8.62308	21.3077	6.54615	59.0199		2004	22.4875	16.625	49.5375	27.1375	194.137	185.287	116.175	52.125	2.7875	9.025	26.6	10.1625	59.1198		2004	8.98	70.94	32.7	68.64	146.6	196.8	179.04
		1982.5	43.585	32.516	39.3277							sept.-dec. 2004	8.90769	22.1308	75.9231	71.9308											sept.-dec. 2004	9.3	27.1625	100.263	79.7375											sept.-dec. 2004	8.28	14.08	36.98	59.44
		1983	19.9161	14.22	17.7253		Yearly average	566.651	504.789	542.087
		1983.5	111.335	58.3021	90.9377							Monthly average (excl. sept.-dec. 2004)	18.195	39.2338	71.2177	90.4713	96.8636	100.37	61.859	30.5407	12.2288	7.48583	6.86675	6.97111			Monthly average (excl. sept.-dec. 2004)	19.8313	42.3965	72.3795	92.7726	99.5343	101.067	67.651	33.5643	12.7022	9.25599	7.66621	8.31284			Monthly average (excl. sept.-dec. 2004)	15.7583	34.4026	69.3949	87.1037	93.6189	99.4353	52.3792
		1984	36.8875	19.1857	30.0791
		1984.5	109.39	99.718	105.67
		1985	20.5732	24.7	22.1604
		1985.5	46.6925	37.516	43.1631
		1986	20.3768	23.3771	21.5308
		1986.5	76.31	44.452	64.0569
		1987	29.8018	19.1686	25.7121
		1987.5	76.7575	83.608	79.3923
		1988	20.5	19.4743	20.1055
		1988.5	75.4137	39.012	61.4131
		1989	16.3536	8.96429	13.5115
		1989.5	93.44	77.804	87.4262
		1990	17.3857	10.3286	14.6714
		1990.5	73.62	88.584	79.3754
		1991	9.03839	5.09571	7.52198
		1991.5	49.555	26.844	40.82
		1992	5.48036	4.97714	5.28681
		1992.5	106.01	80.056	96.0277
		1993	10.3929	6.17019	8.76875
		1993.5	64.0625	55.932	60.9354
		1994	18.0098	12.8629	16.0302
		1994.5	74.68	67.8	72.0338
		1995	22.3696	18.0229	20.6978
		1995.5	121.85	104.452	115.158
		1996	21.4643	21.5794	21.5086
		1996.5	73.9025	62.256	69.4231
		1997	23.2214	10.9629	18.5066
		1997.5	71.4775	47.864	62.3954
		1998	14.875	13.9914	14.5352
		1998.5	147.942	137.872	144.069
		1999	18.7304	11.8929	16.1005
		1999.5	189.82	195.236	191.903
		2000	19.1054	11.5914	16.2154
		2000.5	95.975	85.904	92.1015
		2001	13.4196	9.63714	11.9648
		2001.5	76.5853	82.134	78.7194
		2002	13.2158	13.4286	13.2976
		2002.5	44.6962	51.312	47.2408
		2003	14.9411	16.54	15.556
		2003.5	114.455	124.756	118.417
		2004	19.5946	11.7914	16.5934
[truncated: 6 more columns]
